# Supplementary material for: Stable population structure in Europe since the Iron Age, despite high mobility
Source: eLife. 2024 Jan 30;13:e79714. doi: 10.7554/eLife.79714 (PMC10827293; doi:10.7554/eLife.79714)
Supplement: Supplementary file 2. [file elife-79714-supp2.zip › supp_file_2_sample_metadata.tsv]

sample_id	sex (genetic)	date lower (95% CI)	date_bp	date upper (95% CI)	date inference	locality	latitude	longitude	country	coverage	snps_1240k	burial_id	excluded	notes
R10467	FEMALE	252 calCE	1623.0	402 calCE	RADIOCARBON	Emona	46.0569	14.5058	Slovenia	1.14201	777623.0	Emona 2	False	None
R10469	FEMALE	242.5 calCE	1653.75	350 calCE	RADIOCARBON	Emona	46.0569	14.5058	Slovenia	0.580803	501605.0	Emona 4	False	None
R10471	FEMALE	241 calCE	1659.0	341 calCE	RADIOCARBON	Emona	46.0569	14.5058	Slovenia	0.523238	465859.0	Emona 6	False	None
R10473	FEMALE	248.5 calCE	1636.75	378 calCE	RADIOCARBON	Emona	46.0569	14.5058	Slovenia	0.558262	485412.0	Emona 8	False	None
R10474	FEMALE	257.5 calCE	1619.0	404.5 calCE	RADIOCARBON	Emona	46.0569	14.5058	Slovenia	0.664977	551378.0	Emona 9	False	None
R10477	FEMALE	238 calCE	1664.25	333.5 calCE	RADIOCARBON	Emona	46.0569	14.5058	Slovenia	0.859082	649243.0	Emona 12	False	None
R10478	MALE	255 calCE	1621.25	402.5 calCE	RADIOCARBON	Emona	46.0569	14.5058	Slovenia	0.78028	618617.0	Emona 13	False	None
R10487	FEMALE	261.5 calCE	1612.75	413 calCE	RADIOCARBON	Conimbriga	40.099444	-8.490556	Portugal	1.11088	760863.0	Conímbriga, Sep. 6	False	None
R10488	MALE	261.5 calCE	1612.75	413 calCE	14C_AT_SITE	Conimbriga	40.099444	-8.490556	Portugal	0.888045	665459.0	Conímbriga, Sep. 2	False	None
R10491	FEMALE	782.5 calCE	1118.0	881.5 calCE	RADIOCARBON	MontedaNora	38.8803	-7.1637	Portugal	1.81924	952046.0	Monte da Nora, MN. Sep. G	False	None
R10494	FEMALE	682.5 calCE	1169.5	878.5 calCE	RADIOCARBON	MontedaNora	38.8803	-7.1637	Portugal	2.05516	995780.0	Monte da Nora, MN. Sep. J	False	None
R10496	FEMALE	774.5 calCE	1120.75	884 calCE	RADIOCARBON	MontedaNora	38.8803	-7.1637	Portugal	1.95378	978437.0	Monte da Nora, MN. Sep. O	False	None
R10499	MALE	257.5 calCE	1619.0	404.5 calCE	RADIOCARBON	Miroico	38.7261	-9.3653	Portugal	1.86963	939846.0	Miroiço, Sep. 5	False	None
R10500	FEMALE	257.5 calCE	1524.5	593.5 calCE	14C_AT_SITE	Miroico	38.7261	-9.3653	Portugal	0.793096	617276.0	Miroiço, Sep. 8	False	None
R10501	MALE	257.5 calCE	1524.5	593.5 calCE	14C_AT_SITE	Miroico	38.7261	-9.3653	Portugal	1.08946	740966.0	Moiroiço, Sep. 11	True	REL_2ND_10508
R10502	FEMALE	257.5 calCE	1524.5	593.5 calCE	14C_AT_SITE	Miroico	38.7261	-9.3653	Portugal	1.31906	828138.0	Miroiço, Sep. 14	False	None
R10503	MALE	441.5 calCE	1432.5	593.5 calCE	RADIOCARBON	Miroico	38.7261	-9.3653	Portugal	2.37986	1019587.0	Miroiço, Sep. 17	False	None
R10506	FEMALE	257.5 calCE	1524.5	593.5 calCE	14C_AT_SITE	Miroico	38.7261	-9.3653	Portugal	1.59009	893963.0	Miroiço, Sep. 20	False	None
R10507	FEMALE	257.5 calCE	1524.5	593.5 calCE	14C_AT_SITE	Miroico	38.7261	-9.3653	Portugal	0.71828	585947.0	Miroiço, Sep. 21	False	None
R10508	FEMALE	261.5 calCE	1612.75	413 calCE	RADIOCARBON	Miroico	38.7261	-9.3653	Portugal	1.11725	769617.0	Miroiço, Sep. 23	False	REL_2ND_10501
R10618	FEMALE	88.5 calCE	1799.75	212 calCE	RADIOCARBON	Weklice	54.1176	19.5742	Poland	0.873161	665782.0	Weklice_WEK_84	False	None
R10620	MALE	41.5 calBCE	1938.5	64.5 calCE	RADIOCARBON	Weklice	54.1176	19.5742	Poland	0.569773	496333.0	Weklice_WEK_299	False	None
R10625	FEMALE	41.5 calBCE	1864.75	212 calCE	14C_AT_SITE	Weklice	54.1176	19.5742	Poland	0.934003	679806.0	Weklice_WEK_303	False	None
R10626	MALE	41.5 calBCE	1864.75	212 calCE	14C_AT_SITE	Weklice	54.1176	19.5742	Poland	0.784948	618626.0	Weklice_WEK_22	False	None
R10631	FEMALE	41.5 calBCE	1864.75	212 calCE	14C_AT_SITE	Weklice	54.1176	19.5742	Poland	0.646907	543300.0	Weklice_WEK_334	False	None
R10633	FEMALE	41.5 calBCE	1864.75	212 calCE	14C_AT_SITE	Weklice	54.1176	19.5742	Poland	1.04108	739604.0	Weklice_WEK_265	False	None
R10634	FEMALE	41.5 calBCE	1864.75	212 calCE	14C_AT_SITE	Weklice	54.1176	19.5742	Poland	0.999421	720751.0	Weklice_WEK_99/03/nr1	False	None
R10636	MALE	41.5 calBCE	1864.75	212 calCE	14C_AT_SITE	Weklice	54.1176	19.5742	Poland	0.928502	688393.0	Weklice_WEK_527	False	None
R10654	MALE	258.5 calCE	1617.25	407 calCE	RADIOCARBON	Klosterneuburg	48.3099	16.3238	Austria	2.10229	1004127.0	Sample Klosterneuburg_Verf. 44, Fn. 2a	False	None
R10656	MALE	26 calCE	1733.5	407 calCE	14C_AT_SITE	Klosterneuburg	48.3099	16.3238	Austria	0.740044	598610.0	Klosterneuburg-Jahng._Fn. 849/1	False	None
R10657	MALE	26 calCE	1874.0	126 calCE	RADIOCARBON	Klosterneuburg	48.3099	16.3238	Austria	1.05185	744434.0	Klosterneuburg-Jahnstr._Fn. 806/10	False	None
R10658	FEMALE	26 calCE	1733.5	407 calCE	14C_AT_SITE	Klosterneuburg	48.3099	16.3238	Austria	0.795056	627620.0	Klosterneuburg_Fn. 831/1	True	CONTAM
R10659	MALE	26 calCE	1874.0	126 calCE	RADIOCARBON	Klosterneuburg	48.3099	16.3238	Austria	1.34473	845467.0	Fn. 779/a	False	None
R10660	FEMALE	26 calCE	1733.5	407 calCE	14C_AT_SITE	Klosterneuburg	48.3099	16.3238	Austria	2.12359	1008691.0	Fn. 780/a	False	None
R10665	MALE	660 calCE	1232.75	774.5 calCE	RADIOCARBON	Wels	48.1654	14.0366	Austria	2.082	997422.0	Wels(Ovilava)_Gr. 34	False	None
R10666	FEMALE	657 calCE	1234.25	774.5 calCE	RADIOCARBON	Wels	48.1654	14.0366	Austria	2.08411	1002247.0	Wels(Ovilava)_Gr. 54	False	None
R10667	MALE	124 calCE	1779.5	217 calCE	RADIOCARBON	Wels	48.1654	14.0366	Austria	1.96483	982102.0	Wels(Ovilava)_Gr. 59	False	None
R10668	MALE	131 calCE	1761.75	245.5 calCE	RADIOCARBON	Wels	48.1654	14.0366	Austria	2.06551	997167.0	Wels(Ovilava)_Gr. 13	False	None
R10670	MALE	216.5 calCE	1679.25	325 calCE	RADIOCARBON	Wels	48.1654	14.0366	Austria	2.32218	1029345.0	Wels(Ovilava)_Gr. 65	False	None
R10760	FEMALE	38 calBCE	1914.5	109 calCE	RADIOCARBON	Necropole_Orientale	36.1898	5.4108	Algeria	1.4582	856809.0	Necropole Orientale_Aos785	False	None
R10766	MALE	63 calCE	1816.5	204 calCE	RADIOCARBON	Necropole_Orientale	36.1898	5.4108	Algeria	2.21841	1009877.0	Necropole Orientale_Aos703	False	None
R10770	MALE	81.5 calCE	1804.25	210 calCE	RADIOCARBON	Necropole_Orientale	36.1898	5.4108	Algeria	0.718171	577267.0	Necropole Orientale_Aos697	True	CONTAM
R10830	FEMALE	402.5 calCE	1482.0	533.5 calCE	RADIOCARBON	Marvele	54.8985	23.9036	Lithuania	0.816531	634997.0	MARVELE_316_I128	False	None
R10832	FEMALE	402.5 calCE	1482.0	533.5 calCE	14C_AT_SITE	Marvele	54.8985	23.9036	Lithuania	0.641712	541337.0	MARVELE_325_164	False	None
R10836	MALE	402.5 calCE	1482.0	533.5 calCE	14C_AT_SITE	Marvele	54.8985	23.9036	Lithuania	0.687026	566251.0	MARVELE_312_177	False	None
R10838	MALE	402.5 calCE	1482.0	533.5 calCE	14C_AT_SITE	Marvele	54.8985	23.9036	Lithuania	0.833486	648046.0	MARVELE_194_I133	False	None
R10840	MALE	262 calCE	1611.5	415 calCE	RADIOCARBON	Bailuliai	54.687157	25.279652	Lithuania	0.751486	603742.0	BAILULIAI_10/1_I391A	False	None
R11109	MALE	1 CE	1749.5	400 CE	ARCHAEOLOGY	Isola_Sacra	41.7621	12.2491	Italy	0.758785	608261.0	Isola Sacra_SCR617	False	None
R11111	MALE	1 CE	1749.5	400 CE	ARCHAEOLOGY	Isola_Sacra	41.7621	12.2491	Italy	1.1808	787748.0	Isola Sacra_SCR448	False	None
R11112	MALE	1 CE	1749.5	400 CE	ARCHAEOLOGY	Isola_Sacra	41.7621	12.2491	Italy	1.08631	750601.0	Isola Sacra_SCR138	False	None
R11113	FEMALE	1 CE	1749.5	400 CE	ARCHAEOLOGY	Isola_Sacra	41.7621	12.2491	Italy	1.15046	778217.0	Isola Sacra_SCR68	False	None
R11115	FEMALE	1 CE	1749.5	400 CE	ARCHAEOLOGY	Isola_Sacra	41.7621	12.2491	Italy	1.10748	763376.0	Isola Sacra_SCR426	True	None
R11116	FEMALE	1 CE	1749.5	400 CE	ARCHAEOLOGY	Isola_Sacra	41.7621	12.2491	Italy	0.983926	715260.0	Isola Sacra_SCR174	False	None
R11117	MALE	1 CE	1749.5	400 CE	ARCHAEOLOGY	Isola_Sacra	41.7621	12.2491	Italy	0.884697	673192.0	Isola Sacra_SCR136	False	None
R11118	FEMALE	1 CE	1749.5	400 CE	ARCHAEOLOGY	Isola_Sacra	41.7621	12.2491	Italy	1.65567	921811.0	Isola Sacra_SCR599	False	None
R11119	MALE	1 CE	1749.5	400 CE	ARCHAEOLOGY	Isola_Sacra	41.7621	12.2491	Italy	0.948744	699592.0	Isola Sacra_SCR303	False	None
R11120	FEMALE	1 CE	1749.5	400 CE	ARCHAEOLOGY	Isola_Sacra	41.7621	12.2491	Italy	1.1046	762658.0	Isola Sacra_SCR323	False	None
R11121	MALE	1 CE	1749.5	400 CE	ARCHAEOLOGY	Isola_Sacra	41.7621	12.2491	Italy	0.949367	699921.0	Isola Sacra_SCR325	False	None
R11391	MALE	41.5 calBCE	1864.75	212 calCE	14C_AT_SITE	Weklice	54.1176	19.5742	Poland	0.51037	457901.0	WEK_50	False	None
R11535	MALE	799 calBCE	2735.5	772 calBCE	RADIOCARBON	Beniamin	40.6885	43.8493	Armenia	1.00307	719615.0	Beniamin_bur. 11	False	None
R11536	MALE	1045.5 calBCE	2934.75	924 calBCE	RADIOCARBON	Beniamin	40.6885	43.8493	Armenia	0.932651	688908.0	Beniamin_bur. 17 (right petrous)	False	REL_1ST_11655
R11538	FEMALE	431 calCE	1462.0	545 calCE	RADIOCARBON	Beniamin	40.6885	43.8493	Armenia	0.79594	625723.0	Beniamin_bur. 203	False	None
R11540	FEMALE	403 calBCE	2340.75	378.5 calBCE	RADIOCARBON	Beniamin	40.6885	43.8493	Armenia	0.85707	659750.0	Beniamin_bur. 36	False	None
R11541	MALE	42.5 calBCE	1940.75	61 calCE	RADIOCARBON	Beniamin	40.6885	43.8493	Armenia	0.947782	687512.0	Beniamin_bur. 47	False	None
R11542	MALE	431 calCE	1462.0	545 calCE	RADIOCARBON	Beniamin	40.6885	43.8493	Armenia	0.869224	660359.0	Beniamin_bur. 20/1	False	None
R11543	FEMALE	421.5 calCE	1470.0	538.5 calCE	RADIOCARBON	Beniamin	40.6885	43.8493	Armenia	1.3783	855060.0	Beniamin_bur. 214	False	None
R11544	FEMALE	419 calCE	1471.5	538 calCE	RADIOCARBON	Beniamin	40.6885	43.8493	Armenia	0.898668	674967.0	Beniamin_bur. 30	False	None
R11545	FEMALE	1396 calBCE	3277.75	1259.5 calBCE	RADIOCARBON	Beniamin	40.6885	43.8493	Armenia	1.00612	726535.0	Beniamin_bur. 5/1	False	None
R11546	MALE	154.5 calBCE	2027.0	0.5 calCE	RADIOCARBON	Beniamin	40.6885	43.8493	Armenia	1.0353	737531.0	Beniamin_bur. 60	False	None
R11550	MALE	257.5 calCE	1619.0	404.5 calCE	RADIOCARBON	Sarrebourg	48.7327	7.0526	France	1.38799	856720.0	Marxberg Necropolis (Pons Saravi, Sarrebourg)_1088	False	None
R11552	MALE	131 calCE	1678.0	413 calCE	14C_AT_SITE	Sarrebourg	48.7327	7.0526	France	0.916762	686156.0	Marxberg Necropolis (Pons Saravi, Sarrebourg)_1126	False	None
R11553	FEMALE	131 calCE	1678.0	413 calCE	14C_AT_SITE	Sarrebourg	48.7327	7.0526	France	1.03759	736669.0	Marxberg Necropolis (Pons Saravi, Sarrebourg)_1127 passe1	False	REL_1ST_11554
R11554	FEMALE	131 calCE	1678.0	413 calCE	14C_AT_SITE	Sarrebourg	48.7327	7.0526	France	1.00678	727615.0	Marxberg Necropolis (Pons Saravi, Sarrebourg)_1127 S1	True	CONTAM;REL_1ST_11553
R11555	FEMALE	131 calCE	1678.0	413 calCE	14C_AT_SITE	Sarrebourg	48.7327	7.0526	France	0.674147	558229.0	Marxberg Necropolis (Pons Saravi, Sarrebourg)_1127 S2	True	REL_IDENTICAL_11553;REL_1ST_11554
R11556	FEMALE	229.5 calCE	1670.5	329.5 calCE	RADIOCARBON	Sarrebourg	48.7327	7.0526	France	0.435753	404280.0	Marxberg Necropolis (Pons Saravi, Sarrebourg)_1141 S1	False	None
R11557	MALE	261.5 calCE	1612.75	413 calCE	RADIOCARBON	Sarrebourg	48.7327	7.0526	France	1.30031	824497.0	Marxberg Necropolis (Pons Saravi, Sarrebourg)_1171	False	None
R11558	MALE	257.5 calCE	1619.0	404.5 calCE	RADIOCARBON	Sarrebourg	48.7327	7.0526	France	0.911974	683960.0	Marxberg Necropolis (Pons Saravi, Sarrebourg)_1173a S1	False	None
R11559	FEMALE	131 calCE	1678.0	413 calCE	14C_AT_SITE	Sarrebourg	48.7327	7.0526	France	1.37206	848628.0	Marxberg Necropolis (Pons Saravi, Sarrebourg)_1173b S2	True	CONTAM
R11560	MALE	259 calCE	1615.75	409.5 calCE	RADIOCARBON	Sarrebourg	48.7327	7.0526	France	0.833691	647264.0	Marxberg Necropolis (Pons Saravi, Sarrebourg)_1177	False	None
R11561	MALE	131 calCE	1678.0	413 calCE	14C_AT_SITE	Sarrebourg	48.7327	7.0526	France	1.05768	746362.0	Marxberg Necropolis (Pons Saravi, Sarrebourg)_1179	False	None
R11563	MALE	131 calCE	1762.75	243.5 calCE	RADIOCARBON	Sarrebourg	48.7327	7.0526	France	1.02841	731678.0	Marxberg Necropolis (Pons Saravi, Sarrebourg)_1182	False	None
R11651	MALE	403 calBCE	1879.0	545 calCE	14C_AT_SITE	Beniamin	40.6885	43.8493	Armenia	0.960113	694526.0	Beniamin_bur. 130	False	None
R11653	MALE	403 calBCE	1879.0	545 calCE	14C_AT_SITE	Beniamin	40.6885	43.8493	Armenia	2.1451	1004171.0	Beniamin_bur. 15/1	False	None
R11655	FEMALE	403 calBCE	1879.0	545 calCE	14C_AT_SITE	Beniamin	40.6885	43.8493	Armenia	1.5467	893711.0	Beniamin_bur. 17	True	CONTAM;REL_1ST_11536
R11668	MALE	1211.5 calBCE	3082.25	1053 calBCE	RADIOCARBON	Beniamin	40.6885	43.8493	Armenia	0.160274	169543.0	Beniamin_bur. 21	False	None
R11675	MALE	1490.5 calBCE	3357.0	1323.5 calBCE	RADIOCARBON	Beniamin	40.6885	43.8493	Armenia	1.10205	762636.0	Beniamin_bur. 7	False	None
R11678	FEMALE	403 calBCE	1879.0	545 calCE	14C_AT_SITE	Beniamin	40.6885	43.8493	Armenia	1.10709	760870.0	Beniamin_bur. 96	False	None
R11713	MALE	403 calBCE	1879.0	545 calCE	14C_AT_SITE	Beniamin	40.6885	43.8493	Armenia	1.91951	973210.0	Beniamin_bur. 1	False	None
R11714	FEMALE	403 calBCE	1879.0	545 calCE	14C_AT_SITE	Beniamin	40.6885	43.8493	Armenia	1.25071	814116.0	Beniamin_bur. ??/4	False	None
R11828	MALE	1115 calBCE	2999.75	984.5 calBCE	RADIOCARBON	Sant_Imbenia; Sardinia	40.5938	8.2045	Sardinia	0.944593	699022.0	S. Imbenia_7489/T1	False	None
R11829	FEMALE	1004.5 calBCE	2907.0	909.5 calBCE	RADIOCARBON	Sant_Imbenia; Sardinia	40.5938	8.2045	Sardinia	0.9887	715139.0	S. Imbenia_7489/T2	False	None
R11832	FEMALE	242 calCE	1656.0	346 calCE	RADIOCARBON	Sant_Imbenia; Sardinia	40.5938	8.2045	Sardinia	1.00916	725463.0	S. Imbenia_7490 B	False	None
R11833	FEMALE	248.5 calCE	1636.75	378 calCE	RADIOCARBON	Sant_Imbenia; Sardinia	40.5938	8.2045	Sardinia	1.03751	737657.0	S. Imbenia_7491/S2	False	None
R11834	FEMALE	129.5 calCE	1768.0	234.5 calCE	RADIOCARBON	Sant_Imbenia; Sardinia	40.5938	8.2045	Sardinia	1.12395	773553.0	S. Imbenia_7492 A	False	REL_2ND_11836
R11835	MALE	800.5 calBCE	2737.5	774.5 calBCE	RADIOCARBON	Sant_Imbenia; Sardinia	40.5938	8.2045	Sardinia	1.08048	753188.0	S. Imbenia_7494/T3	False	None
R11836	FEMALE	130 calBCE	1826.0	378 calCE	14C_AT_SITE	Sant_Imbenia; Sardinia	40.5938	8.2045	Sardinia	0.987121	718420.0	S. Imbenia_7497F16	True	REL_2ND_11834
R11866	FEMALE	200 CE	1500.0	700 CE	ARCHAEOLOGY	Hassleben	51.109	10.9956	Germany	0.273543	274867.0	Haß 151 (4782), Haßleben, box 12362, 18.11.2019	False	None
R11867	FEMALE	200 CE	1500.0	700 CE	ARCHAEOLOGY	Hassleben	51.109	10.9956	Germany	0.429033	400484.0	Haß 235, Haß 238, Haßleben SÖM 71-1-3, box 12369, Grab 21, 19.11.2019	False	None
R11868	MALE	200 CE	1500.0	700 CE	ARCHAEOLOGY	Hassleben	51.109	10.9956	Germany	0.8917	671386.0	Haß 187 (6167), box 12359, Grab17, 19.11.2019	False	None
R11872	MALE	200 CE	1500.0	700 CE	ARCHAEOLOGY	Hassleben	51.109	10.9956	Germany	0.656163	549282.0	Haßleben SÖM 70-4-4, Haß 217 (7233), Grab 20, left petrous, 19.11.2019	False	None
R11873	FEMALE	200 CE	1500.0	700 CE	ARCHAEOLOGY	Hassleben	51.109	10.9956	Germany	0.631096	534788.0	Haßleben SÖM 71-1-2, Grab 9, Haß 145 (4748), boc 12365, 19.11.2019	False	None
R11875	MALE	200 CE	1500.0	700 CE	ARCHAEOLOGY	Hassleben	51.109	10.9956	Germany	0.800407	630931.0	Haß 129 (4257), Haßleben, box 12361, 18.11.2019	True	CONTAM
R11877	FEMALE	200 CE	1500.0	700 CE	ARCHAEOLOGY	Hassleben	51.109	10.9956	Germany	0.157369	167008.0	Fürstengrab von Haßleben, Grab 8, RI2; 19.11.2019	False	None
R12229	MALE	431 calCE	1462.0	545 calCE	RADIOCARBON	EjJaouze	33.8522	35.8292	Lebanon	1.5988	902153.0	Ej Jaouze _K3t1_DH10	False	None
R1223	MALE	1480 CE	465.0	1490 CE	ARCHAEOLOGY	Palazzo_della_Cancelleria	41.8965	12.4719	Italy	0.665414	555791.0	Cancelleria US 17 17	False	None
R12233	FEMALE	432.5 calCE	1460.0	547.5 calCE	RADIOCARBON	EjJaouze	33.8522	35.8292	Lebanon	0.411058	384754.0	Ej Jaouze _F2t1_#2	False	None
R12245	FEMALE	592.5 calCE	1330.25	647 calCE	RADIOCARBON	EjJaouze	33.8522	35.8292	Lebanon	0.422598	395683.0	Ej Jaouze _A2t1_#2	False	None
R12246	FEMALE	558.5 calCE	1351.25	639 calCE	RADIOCARBON	EjJaouze	33.8522	35.8292	Lebanon	0.416361	390812.0	Ej Jaouze _A2t1_#3	True	CONTAM
R1225	MALE	1480 CE	465.0	1490 CE	ARCHAEOLOGY	Palazzo_della_Cancelleria	41.8965	12.4719	Italy	0.781787	620954.0	Cancelleria US 17 37	False	None
R1291	MALE	500 CE	1000.0	1400 CE	ARCHAEOLOGY	Palazzo_della_Cancelleria	41.8965	12.4719	Italy	0.77574	616159.0	Palazzo della Cancelleria US 530	False	None
R1292	MALE	500 CE	1000.0	1400 CE	ARCHAEOLOGY	Palazzo_della_Cancelleria	41.8965	12.4719	Italy	0.600324	515341.0	Palazzo della Cancelleria US 535	False	None
R1294	MALE	500 CE	1000.0	1400 CE	ARCHAEOLOGY	Palazzo_della_Cancelleria	41.8965	12.4719	Italy	0.627642	533056.0	Palazzo della Cancelleria US 626	False	None
R1554	MALE	125.5 calCE	1777.0	220.5 calCE	RADIOCARBON	Urbino_Bivio	43.7237164	12.6346536	Italy	0.76173	609393.0	Urbino Bivio T.73 R. petrous 3.5.18	False	None
R1555	FEMALE	81.5 calCE	1804.25	210 calCE	RADIOCARBON	Urbino_Bivio	43.7237164	12.6346536	Italy	0.735953	591378.0	Urbino Bivio T. 86 R.petrous 3.5.18	False	None
R1556	MALE	81.5 calCE	1799.0	220.5 calCE	14C_AT_SITE	Urbino_Bivio	43.7237164	12.6346536	Italy	0.751612	602250.0	Urbino T.100 L. petrous 3.5.18	False	None
R1557	MALE	81.5 calCE	1799.0	220.5 calCE	14C_AT_SITE	Urbino_Bivio	43.7237164	12.6346536	Italy	0.701787	576040.0	Urbino T.68 R. petrous 3.5.18	False	None
R1874	FEMALE	255 calCE	1621.25	402.5 calCE	RADIOCARBON	Vendeuil_Caply_LesMarmousets	49.611502	2.297416	France	0.989559	702493.0	T.75 V.C. 60120	False	None
R2040	MALE	245 calCE	1626.5	402 calCE	14C_AT_SITE	Sisak_Pogorelec	45.464666	16.377654	Croatia	0.635966	538292.0	Sisak-Pogorelec 2015, Grave 11, male, 40-50	False	None
R2041	MALE	245 calCE	1647.0	361 calCE	RADIOCARBON	Sisak_Pogorelec	45.464666	16.377654	Croatia	0.711156	579888.0	Sisak-Pogorelec 2015, Grave 12, male, 25-30	False	None
R2042	FEMALE	252 calCE	1623.0	402 calCE	RADIOCARBON	Sisak_Pogorelec	45.464666	16.377654	Croatia	0.619346	526254.0	Sisak-Pogorelec 2015, Grave 13, female, 35-45	False	None
R2045	FEMALE	550.5 calCE	1373.0	603.5 calCE	RADIOCARBON	Umag_Sipar	45.454732	13.518361	Croatia	0.56075	491868.0	Umag-Sipar 2016, G1 petrous, 21/3/2017	False	None
R2050	FEMALE	402.5 calCE	1482.0	533.5 calCE	14C_AT_SITE	Omišalj-Mirine	45.2039	14.5437	Croatia	0.907643	682264.0	Omišalj-Mirine 2014, G2.202, IND6, petrous, 4/12/2015	False	None
R2051	FEMALE	402.5 calCE	1482.0	533.5 calCE	14C_AT_SITE	Omišalj-Mirine	45.2039	14.5437	Croatia	0.677069	562915.0	Omišalj-Mirine 2014, G2.119, IND7, R. petrous 30/11/2015	False	None
R2053	FEMALE	402.5 calCE	1482.0	533.5 calCE	RADIOCARBON	Omišalj-Mirine	45.2039	14.5437	Croatia	1.07575	755364.0	Omišalj-Mirine 2014, G2.120, IND9, petrous, 2/12/2015	False	None
R2055	MALE	432.5 calCE	1458.25	551 calCE	RADIOCARBON	Metz_Lunette	49.119677	6.174949	France	0.924066	660604.0	Metz: Sablon, Gallo Roman, Inv.No.:2014.0.2278, Box: 89, Upper molar, 23/8/18	False	None
R2057	FEMALE	404 calCE	1480.5	535 calCE	RADIOCARBON	Metz_Sablon	49.100115	6.179059	France	0.589406	510525.0	Metz: Sablon, Gallo Roman, Inv.No.: 2014.0.2266 young ind., Box 89, L.petrous (CBD) + cranial fragment, 23/8/18	False	None
R2058	FEMALE	404 calCE	1480.5	535 calCE	14C_AT_SITE	Metz_Sablon	49.100115	6.179059	France	0.595044	513323.0	Metz: Sablon, Gallo Roman, Inv.No.: 2014.0.2266 older ind., Box:89, L.petrous CBD, 23/8/18	False	None
R2065	FEMALE	1297.5 calCE	603.75	1395 calCE	14C_AT_SITE	Metz_SaintPierre	49.115262	6.169192	France	0.94798	700001.0	Metz: Saint-Pierre-aux-Nannains, Gallo Roman, Ins.No.:2016.0.1224 ind. 3, Box:550, L.petrous CBD + cranial fragment, 24/8/18	False	None
R2066	FEMALE	1297.5 calCE	603.75	1395 calCE	RADIOCARBON	Metz_SaintPierre	49.115262	6.169192	France	0.720337	588640.0	Metz: Saint-Pierre-aux-Nannains, Gallo Roman, Inv.No.:2016.0.1224 ind. 4, Box:550, L.petrous CBD + cranial fragment, 24/8/18	False	None
R2200	FEMALE	48 calBCE	1946.0	56 calCE	RADIOCARBON	Bytca_Hrabove	49.2056	18.5662	Slovakia	1.3222	787659.0	Nr. 1, Obj. 6	False	None
R2201	FEMALE	48 calBCE	1946.0	56 calCE	14C_AT_SITE	Bytca_Hrabove	49.2056	18.5662	Slovakia	0.803537	592793.0	Bytča-Hrabové, Nr. 2, Obj. 1	False	None
R2202	FEMALE	0 CE	1925.0	50 CE	ARCHAEOLOGY	Mikusovce	49.065963	18.205994	Slovakia	0.742656	601270.0	Mikušovce, Nr. 2, Slovakia, 19.09.18, R. petrous CBD, 0-50AD	False	None
R2204	FEMALE	100 CE	1800.0	200 CE	ARCHAEOLOGY	Zohor	48.3175	16.9829	Slovakia	1.08657	756412.0	Zohor, Gr. 2, Obj. 230, R. petrous CBD, 19.09.2018	False	None
R2206	MALE	300 CE	1500.0	600 CE	ARCHAEOLOGY	Tes_Mlynany	48.337073	18.356218	Slovakia	0.881496	671233.0	Tes Mlynany, Gr. 83, Migration Period, L.petrous CBD, 18.09.2018	False	None
R2207	FEMALE	300 CE	1500.0	600 CE	ARCHAEOLOGY	Tes_Mlynany	48.337073	18.356218	Slovakia	0.788751	585624.0	Tes Mlynany, Gr. 25, 5th-6th century, Migration Period, L.petrous CBD, 18.9.18	False	None
R2208	FEMALE	200 CE	1650.0	400 CE	ARCHAEOLOGY	Tes_Mlynany	48.337073	18.356218	Slovakia	0.918875	637286.0	Tes Mlynany, Gr. 23, Nr. 179	False	None
R2209	FEMALE	200 CE	1550.0	600 CE	ARCHAEOLOGY	Tes_Mlynany	48.337073	18.356218	Slovakia	1.2172	805778.0	Tes Mlynany, Gr. 75, Nr. 20	False	None
R2210	MALE	200 CE	1550.0	600 CE	ARCHAEOLOGY	Tes_Mlynany	48.337073	18.356218	Slovakia	0.860609	658712.0	Tes Mlynany, Gr. 92/B, Nr. 68	False	None
R2211	MALE	200 CE	1550.0	600 CE	ARCHAEOLOGY	Tes_Mlynany	48.337073	18.356218	Slovakia	1.18954	795353.0	Tes Mlynany, Gr. 88, Nr. 48	False	None
R3359	MALE	680 calCE	1196.25	827.5 calCE	RADIOCARBON	Tell_Masaikh	34.973503	40.555681	Syria	0.830361	641803.0	Tell Masaikh, 7-E-58	False	None
R3361	FEMALE	1176 calCE	730.0	1264 calCE	RADIOCARBON	Tell_Masaikh	34.973503	40.555681	Syria	1.08785	755008.0	Tell Masaikh, 7-F-77	False	None
R3473	FEMALE	650.5 calCE	1245.0	759.5 calCE	RADIOCARBON	Chhim	33.622519	35.499985	Lebanon	0.797105	626632.0	CHHIM 1998; B-Nanitx (?); (58)	False	None
R3476	MALE	435.5 calCE	1444.75	575.0 calCE	RADIOCARBON	Chhim	33.622519	35.499985	Lebanon	0.980901	715306.0	CHHIM 1998; B-Nanitx; TEETH (3)	False	REL_IDENTICAL_3477
R3477	MALE	434.5 calCE	1450.25	565 calCE	RADIOCARBON	Chhim	33.622519	35.499985	Lebanon	0.68339	566893.0	CHHIM 1998; B-Nanitx; SKULL A	True	REL_IDENTICAL_3476
R3478	FEMALE	709.5 calCE	1155.0	880.5 calCE	RADIOCARBON	Doclea_Bjelovine	42.466869	19.266164	Montenegro	1.00964	713873.0	Smp7; Doclea-Bjelovine; Burial 25	False	None
R3481	MALE	211 calCE	1684.25	320.5 calCE	RADIOCARBON	Doclea_Bjelovine	42.466869	19.266164	Montenegro	0.869902	650930.0	smp4; Doclea 2010; Burial 1	False	None
R3482	FEMALE	1025.5 calCE	861.0	1152.5 calCE	RADIOCARBON	Doclea_Bjelovine	42.466869	19.266164	Montenegro	1.22925	783759.0	smp6; Doclea-Bjelovine; Burial 17	False	None
R3542	MALE	255.5 calCE	1619.75	405 calCE	RADIOCARBON	Beli_Manastir	45.7729	18.6108	Croatia	0.851083	656523.0	BELI MANASTIR - POPOVA ZEMLJA; G 22; left temporal	False	None
R3543	MALE	431 calCE	1434.25	600.5 calCE	14C_AT_SITE	Gardun	43.6076	16.7143	Croatia	0.945196	699036.0	Gardun; 1999; SJ 19; G 1	False	None
R3544	MALE	549.5 calCE	1375.0	600.5 calCE	RADIOCARBON	Gardun	43.6076	16.7143	Croatia	0.964224	707112.0	Gardun; 1999; VOD 1161; 81	False	None
R3545	FEMALE	431 calCE	1463.5	542 calCE	RADIOCARBON	Gardun	43.6076	16.7143	Croatia	0.836567	649020.0	Gardun; 2005; SJ 20/21	False	None
R3547	FEMALE	545.5 calCE	1378.75	597 calCE	RADIOCARBON	Novo_selo_Bunje	45.41	13.66194	Croatia	0.859971	659306.0	NOVO SELO - BUNJE, 2017; Gr 1; SP 5084; SQ 5096; (A)	False	None
R3655	MALE	133.5 calCE	1730.25	306 calCE	RADIOCARBON	Osijek	45.550532	18.678046	Croatia	0.607468	519849.0	Osijek - Trg B. Josipa Jelačića 2008, G 43	False	None
R3656	FEMALE	229.5 calCE	1670.5	329.5 calCE	RADIOCARBON	Osijek	45.550532	18.678046	Croatia	0.6963	573083.0	Osijek - Trg B. Josipa Jelačića 2008, G 167	False	None
R3657	FEMALE	229.5 calCE	1670.5	329.5 calCE	RADIOCARBON	Osijek	45.550532	18.678046	Croatia	0.596545	514010.0	Osijek - Trg B. Josipa Jelačića 2008, G 196	False	None
R3659	MALE	248.5 calCE	1636.75	378 calCE	RADIOCARBON	Scitarjevo	45.767834	16.123606	Croatia	0.600077	514108.0	Ščitarjevo, 2009, SJ 03	False	None
R3660	MALE	433 calCE	1453.25	560.5 calCE	RADIOCARBON	Scitarjevo	45.767834	16.123606	Croatia	0.70744	573897.0	Ščitarjevo, 2007, G 1	False	None
R3662	FEMALE	558.5 calCE	1351.25	639 calCE	RADIOCARBON	Sipar	45.467293	13.506565	Croatia	0.6722	561395.0	Sipar; 2017; G 4; L temporal; Roman period	False	None
R3663	FEMALE	686.5 calCE	1168.75	876 calCE	RADIOCARBON	Sipar	45.467293	13.506565	Croatia	0.557902	481932.0	SIPAR 2018; GR 5; LEFT TEMPORAL	False	None
R3664	MALE	679.5 calCE	1198.75	823 calCE	RADIOCARBON	Sipar	45.467293	13.506565	Croatia	0.850827	648861.0	SIPAR 2018; GR 6; LEFT TEMPORAL	False	None
R3665	MALE	124 calCE	1779.5	217 calCE	RADIOCARBON	Trogir_Dragulin	43.524984	16.252825	Croatia	0.48501	439508.0	TROGIR; DRAGULIN; 2016; G 17; pars petrose	False	None
R3670	FEMALE	120.5 calCE	1782.25	215 calCE	RADIOCARBON	Trogir_Policija	43.51859	16.13651	Croatia	0.447804	414080.0	TROGIR; POLICIJA; 2011; G 18; pars petrose	False	None
R3685	MALE	434.5 calCE	1450.25	565 calCE	RADIOCARBON	Velic	43.616374	16.801661	Croatia	0.862484	645994.0	Velić; 2013; GR 1	False	None
R3742	MALE	127 calCE	1772.75	227.5 calCE	RADIOCARBON	Zadar_Relja	44.101034	15.279107	Croatia	0.642576	537764.0	ZADAR; TC RELJA; 2005; GR 17; temporal	False	None
R3743	MALE	81.5 calCE	1804.25	210 calCE	RADIOCARBON	Zadar_Ulica	44.101034	15.279107	Croatia	0.805835	622677.0	ZADAR; Ul. Polačišće; 2008; GR 6; temp	False	None
R3744	MALE	81.5 calCE	1804.25	210 calCE	14C_AT_SITE	Zadar_Ulica	44.101034	15.279107	Croatia	0.659429	549764.0	ZADAR; Ul. Polačišće; 2008; GR 35	False	None
R3745	MALE	22.5 calCE	1878.25	121 calCE	RADIOCARBON	Zadar_Hypo_banka	44.114352	15.227943	Croatia	0.907465	672631.0	ZADAR; HYPO BANKA; 2006; GR 56; R. temp	False	None
R3746	FEMALE	127 calCE	1772.75	227.5 calCE	RADIOCARBON	Zadar_Poliklinika	44.1141	15.233055	Croatia	1.03787	731388.0	ZADAR; POLIKNIKA; 2014; GR 38; R temp	False	None
R3747	MALE	127 calCE	1772.75	227.5 calCE	14C_AT_SITE	Zadar_Poliklinika	44.1141	15.233055	Croatia	1.11081	755224.0	ZADAR; POLIKNIKA; 2014; GR 8; R temp	False	None
R3906	MALE	1479 calCE	393.5	1634 calCE	RADIOCARBON	Sirmium	44.966801	19.609892	Serbia	0.635903	538611.0	Sirmium, Site 77; Gr. 2 (I)	False	None
R3918	MALE	993.5 calCE	878.75	1149 calCE	RADIOCARBON	Sirmium	44.966801	19.609892	Serbia	0.63471	538606.0	Sirmium, Site No. 55; Gr. 5 (I)	False	None
R3931	MALE	129.5 calCE	1770.0	230.5 calCE	RADIOCARBON	Viminacium	44.7167	21.1667	Serbia	1.10863	762932.0	Viminacium, Pirivoj; Gr. 411	False	None
R6681	FEMALE	257.5 calCE	1619.0	404.5 calCE	RADIOCARBON	Beska	45.129863	20.069845	Serbia	1.07301	735644.0	Beška-Brest; Burial 74	False	None
R6688	MALE	257.5 calCE	1619.0	404.5 calCE	14C_AT_SITE	Beska	45.129863	20.069845	Serbia	0.729974	582616.0	Beška-Brest; Burial 56	False	None
R6693	MALE	236.0 calCE	1666.25	331.5 calCE	14C_AT_SITE	Svilos_Krusevlje	45.912477	19.174329	Serbia	0.53723	471357.0	Site: Sviloš-Kruševlje; 1980; Burial 40	False	None
R6701	MALE	236.0 calCE	1666.25	331.5 calCE	RADIOCARBON	Svilos_Krusevlje	45.912477	19.174329	Serbia	1.07382	715665.0	Site: Sviloš-Kruševlje; 1980; Burial 45	False	None
R6730	MALE	266 calCE	1602.0	430 calCE	RADIOCARBON	Sirmium	44.966801	19.609892	Serbia	1.11305	750488.0	SIRMIUM; SITE No. 55; GRAVE no.1 (I)	True	CONTAM
R6737	FEMALE	1481.5 calCE	391.75	1635.0 calCE	RADIOCARBON	Sirmium	44.966801	19.609892	Serbia	1.00622	696845.0	SIRMIUM; SITE No. 76; GRAVE No. 12	False	None
R6750	MALE	80.5 calCE	1802.25	215.0 calCE	RADIOCARBON	Viminacium	44.7167	21.1667	Serbia	1.09535	745932.0	VIMINACIUM; PIRIVOJ; G-360	False	None
R6756	MALE	129.5 calCE	1770.0	230.5 calCE	RADIOCARBON	Viminacium	44.7167	21.1667	Serbia	0.808909	618966.0	VIMINACIUM; PIRIVOJ; G-349	False	None
R6759	MALE	88.5 calCE	1799.75	212.0 calCE	RADIOCARBON	Viminacium	44.7167	21.1667	Serbia	1.04028	719444.0	VIMINACIUM; KOD KORABA; G-36	False	None
R6764	MALE	255.5 calCE	1619.75	405.0 calCE	RADIOCARBON	Naissus	43.326684	21.896187	Serbia	1.01249	728122.0	Naissus, Jagodin Mala-Benetton; G-2 (2)	False	None
R6769	FEMALE	26.0 calCE	1874.0	126.0 calCE	RADIOCARBON	Naissus	43.326684	21.896187	Serbia	0.851718	637862.0	Naissus, Jagodin Mala-Benetton; G-8 (3)	False	None
R9662	FEMALE	1461 calCE	404.25	1630.5 calCE	RADIOCARBON	Sirmium	44.966801	19.609892	Serbia	0.628956	534997.0	Sirmium, Site 77; Gr. 19 (I)	False	None
R9669	MALE	129.5 calCE	1730.0	310.5 calCE	RADIOCARBON	Viminacium	44.7167	21.1667	Serbia	0.644147	543758.0	Viminacium, Pirivoj; Gr. 354A	False	None
R9673	MALE	79 calCE	1804.0	213 calCE	RADIOCARBON	Viminacium	44.7167	21.1667	Serbia	1.12666	772790.0	Viminacium, Pirivoj; Gr. 385	False	None
R9674	FEMALE	63 calCE	1816.5	204 calCE	RADIOCARBON	Viminacium	44.7167	21.1667	Serbia	1.11303	767175.0	Viminacium, Pirivoj; Gr. 386	False	None
R9818	MALE	577 calCE	1340.25	642.5 calCE	RADIOCARBON	Chhim	33.622519	35.499985	Lebanon	0.81889	636684.0	Chhim, B 7.(10)	True	CONTAM;REL_IDENTICAL_9823
R9823	MALE	599.5 calCE	1326.25	648 calCE	RADIOCARBON	Chhim	33.622519	35.499985	Lebanon	1.20104	777727.0	Chhim, B teeth (2)	False	REL_IDENTICAL_9818
R9918	MALE	996.5 calCE	876.5	1150.5 calCE	RADIOCARBON	Doclea_Bjelovine	42.466869	19.266164	Montenegro	0.853429	653957.0	Doclea, Bjelovine, B. 9	False	None
R9919	FEMALE	900.5 calCE	987.5	1024.5 calCE	RADIOCARBON	Doclea_Bjelovine	42.466869	19.266164	Montenegro	1.09057	757357.0	Doclea, Bjelovine, B. 52	False	None
R9920	FEMALE	1041 calCE	848.25	1162.5 calCE	RADIOCARBON	Doclea_Bjelovine	42.466869	19.266164	Montenegro	0.761892	610306.0	Doclea, Bjelovine, B. 55	False	None
