# Supplementary material for: Stable population structure in Europe since the Iron Age, despite high mobility
Source: eLife. 2024 Jan 30;13:e79714. doi: 10.7554/eLife.79714 (PMC10827293; doi:10.7554/eLife.79714)
Supplement: Supplementary file 4. [file elife-79714-supp4.zip]

Archive with 1 entries (1 files):
- supp_file_4_all_samples.tsv
