# Supplementary material for: Stable population structure in Europe since the Iron Age, despite high mobility
Source: eLife. 2024 Jan 30;13:e79714. doi: 10.7554/eLife.79714 (PMC10827293; doi:10.7554/eLife.79714)
Supplement: Supplementary file 4. [file elife-79714-supp4.zip › supp_file_4_all_samples.tsv]

samples	fst_analysis	present_day_pca	qp_analysis	qp_reference
3DT16.SG	True	False	True	False
3DT26.SG	True	False	True	False
6DT18.SG	True	False	True	False
6DT21.SG	True	False	True	False
6DT22.SG	True	False	True	False
6DT23.SG	True	False	True	False
6DT3.SG	True	False	True	False
A306	True	False	False	False
A325	True	False	False	False
A343	True	False	False	False
A362	True	False	False	False
A374	True	False	False	False
ABA-035	True	False	False	False
ABA-048	True	False	False	False
ABA-052	True	False	False	False
ABA-056	True	False	False	False
ABA-065	True	False	False	False
ABA-069	True	False	False	False
ABA-078	True	False	False	False
ABA-085	True	False	False	False
ABA-086	True	False	False	False
ABA-091	True	False	False	False
ABA-099	True	False	False	False
ABA-100	True	False	False	False
AH1.SG	True	False	False	False
AH2.SG	True	False	False	False
AH4.SG	True	False	False	False
AITI_119	True	False	True	False
AITI_2	True	False	True	False
AITI_40	True	False	True	False
AITI_43	True	False	True	False
AITI_50	True	False	True	False
AITI_70	True	False	True	False
AITI_72	True	False	True	False
AITI_78	True	False	True	False
AITI_98	True	False	True	False
ALA001	True	False	True	False
ALA002	True	False	True	False
ALA004	True	False	True	False
ALA008	True	False	True	False
ALA011	True	False	True	False
ALA013	True	False	True	False
ALA014	True	False	True	False
ALA015	True	False	True	False
ALA016	True	False	True	False
ALA017	True	False	True	False
ALA018	True	False	True	False
ALA019	True	False	True	False
ALA020	True	False	True	False
ALA025	True	False	True	False
ALA026	True	False	True	False
ALA028	True	False	True	False
ALA029	True	False	True	False
ALA030	True	False	True	False
ALA034	True	False	True	False
ALA035	True	False	True	False
ALA037	True	False	True	False
ALA039	True	False	True	False
ALA095	True	False	True	False
ALB191	True	True	False	False
ALB202	True	True	False	False
ALB212	True	True	False	False
ALB213	True	True	False	False
ALB220	True	True	False	False
ALB230	True	True	False	False
ALG_LN_200	True	False	False	False
ALG_LN_203	True	False	False	False
ALG_LN_204	True	False	False	False
ALX002	True	False	False	False
AMC014	True	False	True	False
ANI152	True	False	False	False
ANI153	True	False	False	False
ANI159-ANI181	True	False	False	False
ANI160	True	False	False	False
ANI163	True	False	False	False
ANN1.SG	True	False	True	False
ANN2.SG	True	False	False	False
ARD2.SG	True	False	True	False
ARK-59	True	False	False	False
ARK-72	True	False	False	False
ARK-76	True	False	False	False
ARK-78	True	False	False	False
ARK-82	True	False	False	False
ARK-84	True	False	False	False
ARK-88	True	False	False	False
ARK-89	True	False	False	False
ARM001	True	False	True	False
ARM002	True	False	True	False
ARM012	True	False	False	False
ARM013	True	False	False	False
ARM014	True	False	False	False
ART001	True	False	True	False
ART004	True	False	False	False
ART005	True	False	False	False
ART009	True	False	True	False
ART010	True	False	True	False
ART011	True	False	True	False
ART012	True	False	True	False
ART014	True	False	True	False
ART015	True	False	True	False
ART017	True	False	True	False
ART018	True	False	True	False
ART019	True	False	True	False
ART020	True	False	True	False
ART022	True	False	True	False
ART023	True	False	True	False
ART024	True	False	True	False
ART026	True	False	True	False
ART027	True	False	True	False
ART032	True	False	True	False
ART038	True	False	True	False
ART039	True	False	False	False
ART042	True	False	False	False
ASH008	True	False	True	False
ASH034	True	False	True	False
ASH068	True	False	True	False
ASH1.SG	True	False	False	False
ASH3.SG	True	False	False	False
ASR_001	True	False	False	False
ASR_002	True	False	False	False
ASR_003	True	False	False	False
ASR_004	True	False	False	False
ASR_005	True	False	False	False
ATP9.SG	True	False	True	False
AV1	True	False	True	False
AV2	True	False	True	False
AY2001	True	False	True	False
AY2003	True	False	False	False
AZR-0853	True	False	False	False
AZR-0860	True	False	False	False
AZR-0864	True	False	False	False
AZR-0865	True	False	False	False
AZR-0866	True	False	False	False
AZR-0868	True	False	False	False
AZR-0869	True	False	False	False
AZR-0870	True	False	False	False
AZR-1010	True	False	False	False
AZR-1012	True	False	False	False
AZR-1013	True	False	False	False
AZR-1017	True	False	False	False
AZR-1018	True	False	False	False
AZR-1037	True	False	False	False
AZR-1039	True	False	False	False
AZR-1054	True	False	False	False
AZR-1058	True	False	False	False
Adana23108	True	True	False	False
Adana23112	True	True	False	False
Adana23113	True	True	False	False
Adana23114	True	True	False	False
Adana23117	True	True	False	False
Adana23133	True	True	False	False
Adana23136	True	True	False	False
Adana23144	True	True	False	False
Adana23147	True	True	False	False
Adana23150	True	True	False	False
Adg-185	True	True	False	False
Adg-192	True	True	False	False
Adg-194	True	True	False	False
Adg-222	True	True	False	False
Adg-224	True	True	False	False
Adg-226	True	True	False	False
Adg-227	True	True	False	False
Adg-238	True	True	False	False
Aes1	True	False	True	False
Aes10	True	False	True	False
Aes11	True	False	True	False
Aes12	True	False	True	False
Aes13	True	False	True	False
Aes14	True	False	True	False
Aes15	True	False	True	False
Aes17	True	False	True	False
Aes18	True	False	True	False
Aes19	True	False	True	False
Aes2	True	False	True	False
Aes20	True	False	True	False
Aes21	True	False	True	False
Aes22	True	False	True	False
Aes23	True	False	True	False
Aes24	True	False	True	False
Aes25	True	False	True	False
Aes3	True	False	True	False
Aes4	True	False	True	False
Aes5	True	False	True	False
Aes7	True	False	True	False
Aes8	True	False	True	False
Aes9	True	False	True	False
Ajvide58.SG	True	False	True	False
Algerian43A13	True	False	False	False
Algerian43A21	True	False	False	False
Algerian43A22	True	False	False	False
Algerian43A23	True	False	False	False
Algerian43A24	True	False	False	False
Algerian43A32	True	False	False	False
Algerian43A34	True	False	False	False
Alh1.SG	True	False	True	False
Alh10.SG	True	False	True	False
Alh3a.SG	True	False	True	False
AshkenaziJew5704	True	True	False	False
AshkenaziJew5728	True	True	False	False
AshkenaziJew5779	True	True	False	False
AshkenaziJew5782	True	True	False	False
AshkenaziJew5783	True	True	False	False
AshkenaziJew5788	True	True	False	False
AshkenaziJew5790	True	True	False	False
Assyrian151	True	False	False	False
Assyrian152	True	False	False	False
Assyrian153	True	False	False	False
Assyrian155	True	False	False	False
Assyrian159	True	False	False	False
Assyrian160	True	False	False	False
Assyrian161	True	False	False	False
Assyrian162	True	False	False	False
Assyrian163	True	False	False	False
Assyrian164	True	False	False	False
Assyrian165	True	False	False	False
Aydin18112	True	True	False	False
Aydin18419	True	True	False	False
Aydin18483	True	True	False	False
Aydin18596	True	True	False	False
Aydin18636	True	True	False	False
Aydin18784	True	True	False	False
Aydin18873	True	True	False	False
BAJ001_BAJ001.A0101	True	False	False	False
BAL003.A0101	True	False	False	False
BAS-005	True	False	False	False
BAS-006	True	False	False	False
BAS-008	True	False	False	False
BAS-014	True	False	False	False
BAS-017	True	False	False	False
BAS-021	True	False	False	False
BAS-029	True	False	False	False
BAS-031	True	False	False	False
BAS-033	True	False	False	False
BAS-034	True	False	False	False
BAS-042	True	False	False	False
BAS-045	True	False	False	False
BAS-046	True	False	False	False
BAS-060	True	False	False	False
BAS-062	True	False	False	False
BAS-091	True	False	False	False
BAS-094	True	False	False	False
BAS-096	True	False	False	False
BAS-105	True	False	False	False
BAS-111	True	False	False	False
BAS-120	True	False	False	False
BAS-121	True	False	False	False
BAS-125	True	False	False	False
BAS-135	True	False	False	False
BAS-1392	True	False	False	False
BAS-1393	True	False	False	False
BAS-1394	True	False	False	False
BAS-1396	True	False	False	False
BAS-1398	True	False	False	False
BAS-1400	True	False	False	False
BAS-150	True	False	False	False
BAS-153	True	False	False	False
BAS-156	True	False	False	False
BAS-164	True	False	False	False
BAS-600	True	False	False	False
BAS-622	True	False	False	False
BAS-652	True	False	False	False
BAS-655	True	False	False	False
BAS-661	True	False	False	False
BAS-663	True	False	False	False
BAS-669	True	False	False	False
BAS-670	True	False	False	False
BAS-671	True	False	False	False
BAS-672	True	False	False	False
BAS-683	True	False	False	False
BAS-811	True	False	False	False
BAS-813	True	False	False	False
BAS-822	True	False	False	False
BAS-825	True	False	False	False
BAS-831	True	False	False	False
BAS-833	True	False	False	False
BAS-834	True	False	False	False
BAS-849	True	False	False	False
BAS22	True	True	False	False
BAS25	True	True	False	False
BAS27	True	True	False	False
BAS28	True	True	False	False
BAS30	True	True	False	False
BAS31	True	True	False	False
BAS32	True	True	False	False
BAS33	True	True	False	False
BAS35	True	True	False	False
BBR030	True	False	False	False
BBR031	True	False	False	False
BBR032	True	False	False	False
BBR033	True	False	False	False
BBR034	True	False	False	False
BDB001	True	False	False	False
BEL57	True	True	False	False
BERG02-2.SG	True	False	False	False
BERG157-2.SG	True	False	False	False
BERG157-7.SG	True	False	False	False
BG72.SG	True	False	False	False
BIS385.SG	True	False	True	False
BLP10.SG	True	False	False	False
BOO001.A0101	True	False	True	False
BOO002.A0101	True	False	True	False
BOO003.A0101	True	False	True	False
BOO004.A0101	True	False	True	False
BOO005.A0101	True	False	True	False
BOO006.A0101	True	False	True	False
BOT.1.SG	True	False	False	False
BOT004	True	False	False	False
BOT005	True	False	False	False
BOT14.SG	True	False	True	False
BOT15.SG	True	False	True	False
BOT2016.SG	True	False	True	False
BR2.SG	True	False	True	False
BRC001.SG	True	False	True	False
BRC002.SG	True	False	True	False
BRC003.SG	True	False	True	False
BRC006.SG	True	False	False	False
BRC007.SG	True	False	True	False
BRC008.SG	True	False	False	False
BRC010.SG	True	False	True	False
BRC012.SG	True	False	False	False
BRC021.SG	True	False	False	False
BRC022.SG	True	False	True	False
BRC025.SG	True	False	False	False
BRC026.SG	True	False	False	False
BRC030.SG	True	False	True	False
BU2001	True	False	True	False
BUCH2.SG	True	False	False	False
B_Crete-1.DG	True	False	False	False
B_Crete-2.DG	True	False	False	False
B_Mbuti-4.DG	False	False	False	True
Baku01	True	False	False	False
Baku02	True	False	False	False
Baku03	True	False	False	False
Balikesir16653	True	False	False	False
Balikesir16675	True	False	False	False
Balikesir16790	True	False	False	False
Balikesir16887	True	False	False	False
Balikesir17006	True	False	False	False
Bar31.SG	True	False	False	False
Bar8.SG	True	False	False	False
BerryAuBac	True	False	False	False
BerryAuBac_published	True	False	False	False
Bichon.SG	False	False	False	True
Bockstein_published_d	True	False	False	False
Bon001.SG	True	False	False	False
Bon002.SG	True	False	False	False
Bon004.SG	True	False	False	False
Bon005.SG	True	False	False	False
Bosnian_1	True	False	False	False
Bosnian_10	True	False	False	False
Bosnian_11	True	False	False	False
Bosnian_12	True	False	False	False
Bosnian_13	True	False	False	False
Bosnian_14	True	False	False	False
Bosnian_15	True	False	False	False
Bosnian_16	True	False	False	False
Bosnian_2	True	False	False	False
Bosnian_3	True	False	False	False
Bosnian_4	True	False	False	False
Bosnian_5	True	False	False	False
Bosnian_6	True	False	False	False
Bosnian_7	True	False	False	False
Bosnian_8	True	False	False	False
Bul4	True	False	True	False
Bul6	True	False	True	False
BulgarianA1	True	True	False	False
BulgarianA4	True	True	False	False
BulgarianB1	True	True	False	False
BulgarianB4	True	True	False	False
BulgarianC1	True	True	False	False
BulgarianD6	True	True	False	False
BulgarianE2	True	True	False	False
BulgarianF1	True	True	False	False
BulgarianF2	True	True	False	False
BulgarianH2	True	True	False	False
CAK530.SG	True	False	True	False
CAK531.SG	True	False	True	False
CAK532.SG	True	False	True	False
CAK533.SG	True	False	True	False
CAK68.SG	True	False	True	False
CB13.SG	True	False	False	False
CBT001	True	False	True	False
CBT002	True	False	False	False
CBT003	True	False	False	False
CBT004	True	False	False	False
CBT005	True	False	True	False
CBT010	True	False	False	False
CBT011	True	False	False	False
CBT013	True	False	False	False
CBT014	True	False	False	False
CBT015	True	False	False	False
CBT016	True	False	False	False
CBT017	True	False	False	False
CBT018	True	False	False	False
CH448.SG	True	False	False	False
CHA001_merged	True	False	False	False
CHA002_merged	True	False	False	False
CHA003_merged	True	False	False	False
CHA004.A0102	True	False	False	False
CHRK-544	True	False	False	False
CHV001.A0101	True	False	True	False
CHV002.A0101	True	False	True	False
CL102	True	False	True	False
CL121	True	False	True	False
CL146	True	False	True	False
CL23	True	False	True	False
CL25	True	False	True	False
CL30	True	False	True	False
CL31	True	False	True	False
CL36	True	False	True	False
CL38	True	False	True	False
CL47	True	False	True	False
CL49	True	False	True	False
CL53	True	False	True	False
CL57	True	False	True	False
CL63	True	False	True	False
CL87	True	False	True	False
CL92	True	False	True	False
CL93	True	False	True	False
CL94	True	False	True	False
CMS001_merged	True	False	False	False
COR001	True	False	True	False
COR002	True	False	True	False
CRE20D.SG	True	False	False	False
CRO103	True	True	False	False
CRO107	True	True	False	False
CRO153	True	True	False	False
CRO31	True	True	False	False
CRO41	True	True	False	False
CRO47	True	True	False	False
CRO48	True	True	False	False
CRO53	True	True	False	False
CRO66	True	True	False	False
CRO93	True	True	False	False
CYP19	True	True	False	False
CYP2	True	True	False	False
CYP5	True	True	False	False
CabecoArruda117B.SG	True	False	True	False
CabecoArruda122A.SG	True	False	True	False
Canes.SG	True	False	False	True
Chan.SG	True	False	False	True
Chaudardes1_published_d	True	False	False	False
Chuvash13	True	False	False	False
Chuvash20	True	False	False	False
Chuvash22	True	False	False	False
Chuvash24	True	False	False	False
Chuvash25	True	False	False	False
Chuvash26	True	False	False	False
Chuvash29	True	False	False	False
Chuvash31	True	False	False	False
Chuvash33	True	False	False	False
Chuvash37	True	False	False	False
Continenza_d	True	False	False	False
CovaMoura364.SG	True	False	True	False
CovaMoura9B.SG	True	False	True	False
Cyprus13AJ19	True	True	False	False
Cyprus21AJ19	True	True	False	False
Cyprus22AJ19	True	True	False	False
Cyprus24AJ19	True	True	False	False
Cyprus2AJ19	True	True	False	False
DA111.SG	True	False	True	False
DA112.SG	True	False	True	False
DA119.SG	True	False	True	False
DA134.SG	True	False	True	False
DA136.SG	True	False	True	False
DA139.SG	True	False	True	False
DA141.SG	True	False	True	False
DA142.SG	True	False	True	False
DA143.SG	True	False	True	False
DA144.SG	True	False	True	False
DA160.SG	True	False	True	False
DA162.SG	True	False	True	False
DA164.SG	True	False	True	False
DA191.SG	True	False	True	False
DA194.SG	True	False	True	False
DA195.SG	True	False	True	False
DA197.SG	True	False	True	False
DA198.SG	True	False	True	False
DA199.SG	True	False	True	False
DA202.SG	True	False	True	False
DA23.SG	True	False	True	False
DA243.SG	True	False	True	False
DA26.SG	True	False	True	False
DA27.SG	True	False	True	False
DA30.SG	True	False	True	False
DA31.SG	True	False	True	False
DA35.SG	True	False	True	False
DA380_final.SG	True	False	True	False
DA381_final.SG	True	False	True	False
DA382_final.SG	True	False	True	False
DA383_final.SG	True	False	True	False
DAG-090	True	False	False	False
DAG-122	True	False	False	False
DAG-123	True	False	False	False
DAG-124	True	False	False	False
DAG-127	True	False	False	False
DAG-146	True	False	False	False
DAG-147	True	False	False	False
DAG-152	True	False	False	False
DAG-160	True	False	False	False
DAG-161	True	False	False	False
DAG-165	True	False	False	False
DAG-178	True	False	False	False
DAG-180	True	False	False	False
DAG-183	True	False	False	False
DAG-200	True	False	False	False
DAG-205	True	False	False	False
DAG-206	True	False	False	False
DAG-210	True	False	False	False
DAG-211	True	False	False	False
DAG-213	True	False	False	False
DAG-225	True	False	False	False
DAG-231	True	False	False	False
DAG-232	True	False	False	False
DAG-325	True	False	False	False
DAG-335	True	False	False	False
DAG-336	True	False	False	False
DAG-344	True	False	False	False
DAG-350	True	False	False	False
DAG-371	True	False	False	False
DAG-372	True	False	False	False
DAG-376	True	False	False	False
DAG-388	True	False	False	False
DAG-390	True	False	False	False
DAG-400	True	False	False	False
DAG-436	True	False	False	False
DAG-448	True	False	False	False
DAG-461	True	False	False	False
DAG-474	True	False	False	False
DAG-477	True	False	False	False
DAG-485	True	False	False	False
DAG-492	True	False	False	False
DAG-506	True	False	False	False
DAG-515	True	False	False	False
DAG-529	True	False	False	False
DAG06-260	True	False	False	False
DAG06-261	True	False	False	False
DAG06-262	True	False	False	False
DAG06-578	True	False	False	False
DAG06-786	True	False	False	False
DAG06-824	True	False	False	False
DAG06-826	True	False	False	False
DAG06-830	True	False	False	False
DAV-A-8_38.SG	True	False	True	False
DolmenAnsiao96B.SG	True	False	False	False
Donkalnis1	True	False	False	False
Donkalnis4	True	False	False	False
Donkalnis6	True	False	False	False
Donkalnis7	True	False	False	False
EHU001	True	False	True	False
EHU002	True	False	True	False
EIV001_2	True	False	False	False
EIV004_2	True	False	False	False
EIV009_2	True	False	False	False
EIV010_2	True	False	False	False
EIV011_2	True	False	False	False
EIV012_2	True	False	False	False
EIV013_2	True	False	False	False
EIV014_2	True	False	False	False
EIV015_2	True	False	False	False
EKA1.SG	True	False	True	False
ELT002_merged	True	False	False	False
ELT006_merged	True	False	False	False
ERS1790729.SG	True	False	True	False
ERS1790730.SG	True	False	True	False
ERS1790731.SG	True	False	True	False
ERS1790732.SG	True	False	True	False
ERS1790733.SG	True	False	True	False
ETM006	True	False	True	False
ETM010	True	False	True	False
ETM012	True	False	True	False
ETM014	True	False	True	False
ETM016	True	False	True	False
ETM023	True	False	True	False
ETM026	True	False	True	False
EZI-001	True	False	False	False
EZI-010	True	False	False	False
EZI-012	True	False	False	False
EZI-013	True	False	False	False
EZI-020	True	False	False	False
EZI-029	True	False	False	False
EZI-060	True	False	False	False
EZI-074	True	False	False	False
Egypt1	True	False	False	False
Egypt10	True	False	False	False
Egypt11	True	False	False	False
Egypt12	True	False	False	False
Egypt12AQ172	True	False	False	False
Egypt15AQ172	True	False	False	False
Egypt17AQ176	True	False	False	False
Egypt1AQ172	True	False	False	False
Egypt22TD21	True	False	False	False
Egypt3	True	False	False	False
Egypt3AQ172	True	False	False	False
Egypt5AQ172	True	False	False	False
Egypt7	True	False	False	False
Egypt7AQ172	True	False	False	False
Egypt8AT113	True	False	False	False
Egypt9	True	False	False	False
Egypt9AQ172	True	False	False	False
Egypt9AQ177	True	False	False	False
ElMiron_d	False	False	False	True
Es97-1.SG	True	False	False	False
Est358	True	True	False	False
Est372	True	True	False	False
Est375	True	True	False	False
Est377	True	True	False	False
Est380	True	True	False	False
Est391	True	True	False	False
Est393	True	True	False	False
Est394	True	True	False	False
Est397	True	True	False	False
Est400	True	True	False	False
F38.SG	True	False	True	False
FLR001	True	False	False	False
FLR002	True	False	False	False
FLR003	True	False	False	False
FLR004	True	False	False	False
FLR005	True	False	False	False
FLR007	True	False	False	False
FLR010	True	False	False	False
FLR013	True	False	False	False
FLR014	True	False	False	False
FN2.SG	True	False	True	False
FOV-A-1_38.SG	True	False	True	False
FSS-A-1_38.SG	True	False	True	False
FUC003_merged	True	False	False	False
Falkenstein	True	False	False	False
Falkenstein_published_d	True	False	False	False
French23812	True	True	False	False
French23814	True	True	False	False
French23821	True	True	False	False
French23830	True	True	False	False
French23833	True	True	False	False
French23862	True	True	False	False
French23915	True	True	False	False
French23919	True	True	False	False
French23989	True	True	False	False
French24061	True	True	False	False
French24075	True	True	False	False
French24076	True	True	False	False
French24090	True	True	False	False
French24118	True	True	False	False
French24120	True	True	False	False
French24124	True	True	False	False
French24144	True	False	False	False
French24148	True	True	False	False
French24178	True	True	False	False
French24247	True	True	False	False
French24381	True	True	False	False
French24400	True	True	False	False
French24408	True	True	False	False
French24433	True	False	False	False
French24434	True	True	False	False
French24437	True	True	False	False
French24690	True	True	False	False
French24817	True	True	False	False
French25068	True	True	False	False
G408	True	False	False	False
G421	True	False	False	False
G428	True	False	False	False
G429	True	False	False	False
G434	True	False	False	False
GAG-183	True	False	False	False
GAG-187	True	False	False	False
GAG-188	True	False	False	False
GAG-189	True	False	False	False
GAG-196	True	False	False	False
GAG-215	True	False	False	False
GAG-220	True	False	False	False
GAG-221	True	False	False	False
GAG-226	True	False	False	False
GB.SG	True	False	True	False
GCP002A1.SG	True	False	True	False
GCP003A1.SG	True	False	True	False
GEO-002	True	False	False	False
GEO-005	True	False	False	False
GEO-010	True	False	False	False
GEO-015	True	False	False	False
GEO-020	True	False	False	False
GEO-028	True	False	False	False
GEO-031	True	False	False	False
GEO-032	True	False	False	False
GEO-039	True	False	False	False
GEO-051	True	False	False	False
GEO-061	True	False	False	False
GEO-082	True	False	False	False
GEO001	True	False	False	False
GEO013	True	False	False	False
GEO014	True	False	False	False
GLR001A1.SG	True	False	True	False
GLR002A1.SG	True	False	True	False
GLR004A1.SG	True	False	True	False
GNM1007.SG	True	False	True	False
GNM1076.SG	True	False	True	False
GREEKGRALPOP10	True	True	False	False
GREEKGRALPOP11	True	True	False	False
GREEKGRALPOP12	True	True	False	False
GREEKGRALPOP13	True	True	False	False
GREEKGRALPOP14	True	True	False	False
GREEKGRALPOP15	True	True	False	False
GREEKGRALPOP16	True	True	False	False
GREEKGRALPOP17	True	True	False	False
GREEKGRALPOP18	True	True	False	False
GREEKGRALPOP3	True	True	False	False
GREEKGRALPOP4	True	True	False	False
GREEKGRALPOP5	True	True	False	False
GREEKGRALPOP8	True	True	False	False
GREEKGRALPOP9	True	True	False	False
GRG003	True	False	False	False
GRG008	True	False	False	False
GRG015	True	False	False	False
GRG016	True	False	False	False
GRG018	True	False	False	False
GRG019	True	False	False	False
GRG021	True	False	False	False
GRG022	True	False	False	False
GRG023	True	False	False	False
GRG025	True	False	False	False
GRG027	True	False	False	False
GRG028	True	False	False	False
GRG032	True	False	False	False
GRG035	True	False	False	False
GRG041	True	False	False	False
GRG043	True	False	False	False
GRG047	True	False	False	False
GRG049	True	False	False	False
GRG050	True	False	False	False
GRG052	True	False	False	False
GRG056	True	False	False	False
GRG057	True	False	False	False
GRS-A-1_38.SG	True	False	True	False
GW1001	True	False	True	False
GeorgianJew1577	True	True	False	False
GeorgianJew1594	True	True	False	False
GeorgianJew1607	True	True	False	False
GeorgianJew1654	True	True	False	False
GeorgianJew1671	True	True	False	False
GeorgianJew1883	True	True	False	False
GeorgianJew1971	True	True	False	False
Ger1	True	False	False	False
Ger2	True	False	False	False
Ger3	True	False	False	False
Gokhem2.SG	True	False	True	False
Gyvakarai1_10bp	True	False	True	False
HBS002	True	False	False	False
HBS004	True	False	False	False
HBS005	True	False	False	False
HBS006	True	False	False	False
HBS007	True	False	False	False
HBS008	True	False	False	False
HBS009	True	False	False	False
HG00096.SG	True	False	False	False
HG00097.SG	True	False	False	False
HG00099.SG	True	False	False	False
HG00100.SG	True	False	False	False
HG00101.SG	True	False	False	False
HG00102.SG	True	False	False	False
HG00103	True	False	False	False
HG00104	True	True	False	False
HG00105	True	True	False	False
HG00106	True	True	False	False
HG00107.SG	True	False	False	False
HG00108.SG	True	False	False	False
HG00109.SG	True	False	False	False
HG00110.SG	True	False	False	False
HG00111.SG	True	False	False	False
HG00112.SG	True	False	False	False
HG00113.SG	True	False	False	False
HG00114.SG	True	False	False	False
HG00115.SG	True	False	False	False
HG00116.SG	True	False	False	False
HG00117.SG	True	False	False	False
HG00118.SG	True	False	False	False
HG00119.SG	True	False	False	False
HG00120.SG	True	False	False	False
HG00121.SG	True	False	False	False
HG00122.SG	True	False	False	False
HG00123.SG	True	False	False	False
HG00124.SG	True	False	False	False
HG00125.SG	True	False	False	False
HG00126	True	False	False	False
HG00127.SG	True	False	False	False
HG00128	True	False	False	False
HG00129	True	False	False	False
HG00130	True	False	False	False
HG00131	True	False	False	False
HG00132.SG	True	False	False	False
HG00133.SG	True	False	False	False
HG00136.SG	True	False	False	False
HG00137.SG	True	False	False	False
HG00138.SG	True	True	False	False
HG00139.SG	True	False	False	False
HG00140.SG	True	False	False	False
HG00141.SG	True	False	False	False
HG00142.SG	True	True	False	False
HG00143.SG	True	False	False	False
HG00145.SG	True	False	False	False
HG00146.SG	True	False	False	False
HG00148.SG	True	False	False	False
HG00149.SG	True	False	False	False
HG00150.SG	True	False	False	False
HG00151.SG	True	False	False	False
HG00154.SG	True	False	False	False
HG00155.SG	True	False	False	False
HG00157.SG	True	False	False	False
HG00158.SG	True	False	False	False
HG00159.SG	True	False	False	False
HG00160	True	False	False	False
HG00171	True	True	False	False
HG00173	True	True	False	False
HG00174	True	True	False	False
HG00176.SG	True	False	False	False
HG00177.SG	True	False	False	False
HG00178.SG	True	False	False	False
HG00179.SG	True	False	False	False
HG00180.SG	True	False	False	False
HG00181	True	True	False	False
HG00182	True	True	False	False
HG00183	True	True	False	False
HG00185.SG	True	False	False	False
HG00186.SG	True	False	False	False
HG00187.SG	True	False	False	False
HG00188.SG	True	False	False	False
HG00189.SG	True	False	False	False
HG00190	True	True	False	False
HG00231	True	False	False	False
HG00232	True	False	False	False
HG00233	True	False	False	False
HG00234	True	False	False	False
HG00235.SG	True	False	False	False
HG00236.SG	True	False	False	False
HG00237.SG	True	False	False	False
HG00238.SG	True	False	False	False
HG00239.SG	True	False	False	False
HG00240.SG	True	False	False	False
HG00242.SG	True	False	False	False
HG00243.SG	True	False	False	False
HG00244.SG	True	False	False	False
HG00245.SG	True	False	False	False
HG00246.SG	True	False	False	False
HG00250.SG	True	False	False	False
HG00251.SG	True	False	False	False
HG00252.SG	True	False	False	False
HG00253.SG	True	False	False	False
HG00254.SG	True	False	False	False
HG00255.SG	True	False	False	False
HG00256.SG	True	False	False	False
HG00257.SG	True	False	False	False
HG00258.SG	True	False	False	False
HG00259.SG	True	False	False	False
HG00260.SG	True	False	False	False
HG00261.SG	True	False	False	False
HG00262.SG	True	False	False	False
HG00263.SG	True	False	False	False
HG00264.SG	True	False	False	False
HG00265.SG	True	False	False	False
HG00266	True	True	False	False
HG00267.SG	True	False	False	False
HG00268.SG	True	False	False	False
HG00269.SG	True	False	False	False
HG00271.SG	True	False	False	False
HG00272.SG	True	False	False	False
HG00273.SG	True	False	False	False
HG00274.SG	True	False	False	False
HG00275.SG	True	False	False	False
HG00276.SG	True	False	False	False
HG00277.SG	True	False	False	False
HG00278.SG	True	False	False	False
HG00280.SG	True	False	False	False
HG00281.SG	True	False	False	False
HG00282.SG	True	False	False	False
HG00284.SG	True	False	False	False
HG00285.SG	True	False	False	False
HG00288.SG	True	False	False	False
HG00290.SG	True	False	False	False
HG00304.SG	True	False	False	False
HG00306.SG	True	False	False	False
HG00308.SG	True	False	False	False
HG00309.SG	True	False	False	False
HG00310.SG	True	False	False	False
HG00311.SG	True	False	False	False
HG00313.SG	True	False	False	False
HG00315.SG	True	False	False	False
HG00318.SG	True	False	False	False
HG00319.SG	True	False	False	False
HG00320.SG	True	False	False	False
HG00321.SG	True	False	False	False
HG00323.SG	True	False	False	False
HG00324.SG	True	False	False	False
HG00325.SG	True	False	False	False
HG00326.SG	True	False	False	False
HG00327.SG	True	False	False	False
HG00328.SG	True	False	False	False
HG00329.SG	True	False	False	False
HG00330.SG	True	False	False	False
HG00331.SG	True	False	False	False
HG00332.SG	True	False	False	False
HG00334.SG	True	False	False	False
HG00335.SG	True	False	False	False
HG00336.SG	True	False	False	False
HG00337.SG	True	False	False	False
HG00338.SG	True	False	False	False
HG00339.SG	True	False	False	False
HG00341.SG	True	False	False	False
HG00342.SG	True	False	False	False
HG00343.SG	True	False	False	False
HG00344.SG	True	False	False	False
HG00345.SG	True	False	False	False
HG00346.SG	True	False	False	False
HG00349.SG	True	False	False	False
HG00350.SG	True	False	False	False
HG00351.SG	True	False	False	False
HG00353.SG	True	False	False	False
HG00355.SG	True	False	False	False
HG00356.SG	True	False	False	False
HG00357.SG	True	False	False	False
HG00358.SG	True	False	False	False
HG00360.SG	True	False	False	False
HG00361.SG	True	False	False	False
HG00362.SG	True	False	False	False
HG00364.SG	True	False	False	False
HG00365.SG	True	False	False	False
HG00366.SG	True	False	False	False
HG00367.SG	True	False	False	False
HG00368.SG	True	False	False	False
HG00369.SG	True	False	False	False
HG00371.SG	True	False	False	False
HG00372.SG	True	False	False	False
HG00373.SG	True	False	False	False
HG00375.SG	True	False	False	False
HG00376.SG	True	False	False	False
HG00378.SG	True	False	False	False
HG00379.SG	True	False	False	False
HG00380.SG	True	False	False	False
HG00381.SG	True	False	False	False
HG00382.SG	True	False	False	False
HG00383.SG	True	False	False	False
HG00384.SG	True	False	False	False
HG01334.SG	True	False	False	False
HG01500	True	True	False	False
HG01501	True	True	False	False
HG01503	True	True	False	False
HG01504	True	True	False	False
HG01506	True	True	False	False
HG01507	True	True	False	False
HG01509	True	True	False	False
HG01510	True	True	False	False
HG01512	True	True	False	False
HG01513	True	True	False	False
HG01515	True	True	False	False
HG01516	True	True	False	False
HG01518	True	True	False	False
HG01519.SG	True	False	False	False
HG01521.SG	True	False	False	False
HG01522.SG	True	False	False	False
HG01524	True	True	False	False
HG01525.SG	True	False	False	False
HG01527	True	True	False	False
HG01528	True	True	False	False
HG01530	True	True	False	False
HG01531.SG	True	False	False	False
HG01536	True	True	False	False
HG01537	True	True	False	False
HG01602.SG	True	False	False	False
HG01603.SG	True	False	False	False
HG01605	True	True	False	False
HG01606	True	True	False	False
HG01607	True	True	False	False
HG01608	True	True	False	False
HG01610.SG	True	False	False	False
HG01612.SG	True	False	False	False
HG01613	True	True	False	False
HG01615	True	True	False	False
HG01617	True	True	False	False
HG01618	True	True	False	False
HG01619	True	True	False	False
HG01620	True	True	False	False
HG01623	True	True	False	False
HG01624	True	True	False	False
HG01625	True	True	False	False
HG01626	True	True	False	False
HG01628.SG	True	False	False	False
HG01630.SG	True	False	False	False
HG01631.SG	True	False	False	False
HG01632.SG	True	False	False	False
HG01668.SG	True	False	False	False
HG01669.SG	True	False	False	False
HG01670.SG	True	False	False	False
HG01672.SG	True	False	False	False
HG01673	True	True	False	False
HG01675	True	True	False	False
HG01676	True	True	False	False
HG01678	True	True	False	False
HG01679	True	True	False	False
HG01680	True	True	False	False
HG01682	True	True	False	False
HG01684	True	True	False	False
HG01685	True	True	False	False
HG01686	True	True	False	False
HG01694	True	True	False	False
HG01695	True	True	False	False
HG01697	True	True	False	False
HG01699	True	True	False	False
HG01700	True	True	False	False
HG01702	True	True	False	False
HG01704	True	True	False	False
HG01705	True	True	False	False
HG01707	True	True	False	False
HG01708.SG	True	False	False	False
HG01709.SG	True	False	False	False
HG01710.SG	True	False	False	False
HG01746	True	True	False	False
HG01747	True	True	False	False
HG01756.SG	True	False	False	False
HG01757.SG	True	False	False	False
HG01761	True	True	False	False
HG01761.SG	True	False	False	False
HG01762	True	True	False	False
HG01762.SG	True	False	False	False
HG01765.SG	True	False	False	False
HG01766.SG	True	False	False	False
HG01767.SG	True	False	False	False
HG01768.SG	True	False	False	False
HG01770	True	True	False	False
HG01770.SG	True	False	False	False
HG01771.SG	True	False	False	False
HG01773	True	True	False	False
HG01775.SG	True	False	False	False
HG01776.SG	True	False	False	False
HG01777.SG	True	False	False	False
HG01779.SG	True	False	False	False
HG01781.SG	True	False	False	False
HG01783.SG	True	False	False	False
HG01784.SG	True	False	False	False
HG01785.SG	True	False	False	False
HG01786.SG	True	False	False	False
HG01789.SG	True	False	False	False
HG01790.SG	True	False	False	False
HG01791.SG	True	False	False	False
HG02215.SG	True	False	False	False
HG02219.SG	True	False	False	False
HG02220	True	True	False	False
HG02221.SG	True	False	False	False
HG02223.SG	True	False	False	False
HG02224.SG	True	False	False	False
HG02230.SG	True	False	False	False
HG02231.SG	True	False	False	False
HG02232.SG	True	False	False	False
HG02233.SG	True	False	False	False
HG02235.SG	True	False	False	False
HG02236.SG	True	False	False	False
HG02238	True	True	False	False
HG02239.SG	True	False	False	False
HGDP00001	True	False	False	False
HGDP00003	True	False	False	False
HGDP00005	True	False	False	False
HGDP00007	True	False	False	False
HGDP00009.SDG	True	False	False	False
HGDP00011	True	False	False	False
HGDP00015	True	False	False	False
HGDP00017	True	False	False	False
HGDP00019	True	False	False	False
HGDP00021	True	False	False	False
HGDP00023	True	False	False	False
HGDP00025	True	False	False	False
HGDP00027	True	False	False	False
HGDP00031	True	False	False	False
HGDP00033	True	False	False	False
HGDP00035	True	False	False	False
HGDP00037	True	False	False	False
HGDP00039	True	False	False	False
HGDP00041.SDG	True	False	False	False
HGDP00043	True	False	False	False
HGDP00045	True	False	False	False
HGDP00047	True	False	False	False
HGDP00049	True	False	False	False
HGDP00052	True	False	False	False
HGDP00054	True	False	False	False
HGDP00056	True	False	False	False
HGDP00057.SDG	True	False	False	False
HGDP00058	True	False	False	False
HGDP00060.SDG	True	False	False	False
HGDP00062	True	False	False	False
HGDP00064	True	False	False	False
HGDP00066	True	False	False	False
HGDP00068	True	False	False	False
HGDP00070.SDG	True	False	False	False
HGDP00072	True	False	False	False
HGDP00074	True	False	False	False
HGDP00076.SDG	True	False	False	False
HGDP00078	True	False	False	False
HGDP00080	True	False	False	False
HGDP00082	True	False	False	False
HGDP00086	True	False	False	False
HGDP00088.SDG	True	False	False	False
HGDP00090.SDG	True	False	False	False
HGDP00092	True	False	False	False
HGDP00094	True	False	False	False
HGDP00096	True	False	False	False
HGDP00098	True	False	False	False
HGDP00131	True	False	False	False
HGDP00133	True	False	False	False
HGDP00134	True	False	False	False
HGDP00135	True	False	False	False
HGDP00136	True	False	False	False
HGDP00137	True	False	False	False
HGDP00140	True	False	False	False
HGDP00141	True	False	False	False
HGDP00144	True	False	False	False
HGDP00145	True	False	False	False
HGDP00146	True	False	False	False
HGDP00148	True	False	False	False
HGDP00151	True	False	False	False
HGDP00153	True	False	False	False
HGDP00154	True	False	False	False
HGDP00155	True	False	False	False
HGDP00157	True	False	False	False
HGDP00158	True	False	False	False
HGDP00160	True	False	False	False
HGDP00161	True	False	False	False
HGDP00511	True	True	False	False
HGDP00512	True	True	False	False
HGDP00513	True	True	False	False
HGDP00514	True	True	False	False
HGDP00515	True	True	False	False
HGDP00516	True	True	False	False
HGDP00517	True	True	False	False
HGDP00518	True	True	False	False
HGDP00519	True	True	False	False
HGDP00522	True	True	False	False
HGDP00523	True	True	False	False
HGDP00524	True	True	False	False
HGDP00525	True	True	False	False
HGDP00526	True	True	False	False
HGDP00527	True	True	False	False
HGDP00528	True	True	False	False
HGDP00529	True	True	False	False
HGDP00531	True	True	False	False
HGDP00533	True	True	False	False
HGDP00534	True	True	False	False
HGDP00534.SDG	True	False	False	False
HGDP00535	True	True	False	False
HGDP00536	True	True	False	False
HGDP00536.SDG	True	False	False	False
HGDP00537	True	True	False	False
HGDP00538	True	True	False	False
HGDP00539	True	True	False	False
HGDP00539.SDG	True	False	False	False
HGDP00557	True	True	False	False
HGDP00558	True	True	False	False
HGDP00559	True	True	False	False
HGDP00560	True	True	False	False
HGDP00561	True	True	False	False
HGDP00562	True	True	False	False
HGDP00563	True	True	False	False
HGDP00564	True	True	False	False
HGDP00565	True	True	False	False
HGDP00566	True	True	False	False
HGDP00567	True	False	False	False
HGDP00568	True	False	False	False
HGDP00569	True	True	False	False
HGDP00571	True	True	False	False
HGDP00572	True	True	False	False
HGDP00573	True	True	False	False
HGDP00574	True	True	False	False
HGDP00575	True	True	False	False
HGDP00577	True	True	False	False
HGDP00577.SDG	True	False	False	False
HGDP00578	True	True	False	False
HGDP00579	True	True	False	False
HGDP00580	True	True	False	False
HGDP00582	True	True	False	False
HGDP00583	True	False	False	False
HGDP00584	True	True	False	False
HGDP00586	True	True	False	False
HGDP00587	True	True	False	False
HGDP00588.SDG	True	False	False	False
HGDP00591	True	True	False	False
HGDP00594	True	True	False	False
HGDP00595	True	True	False	False
HGDP00597	True	True	False	False
HGDP00598	True	True	False	False
HGDP00599	True	True	False	False
HGDP00600	True	True	False	False
HGDP00600.SDG	True	False	False	False
HGDP00601	True	True	False	False
HGDP00602	True	True	False	False
HGDP00604	True	True	False	False
HGDP00606	True	True	False	False
HGDP00607	True	False	False	False
HGDP00608	True	False	False	False
HGDP00609	True	False	False	False
HGDP00610	True	False	False	False
HGDP00611	True	False	False	False
HGDP00612	True	False	False	False
HGDP00613	True	True	False	False
HGDP00614	True	False	False	False
HGDP00615	True	False	False	False
HGDP00616	True	False	False	False
HGDP00618	True	False	False	False
HGDP00619	True	True	False	False
HGDP00620	True	False	False	False
HGDP00622	True	False	False	False
HGDP00623	True	False	False	False
HGDP00624	True	False	False	False
HGDP00625	True	True	False	False
HGDP00626	True	False	False	False
HGDP00628	True	False	False	False
HGDP00629	True	False	False	False
HGDP00630	True	False	False	False
HGDP00631	True	False	False	False
HGDP00632	True	False	False	False
HGDP00634	True	False	False	False
HGDP00635	True	False	False	False
HGDP00636	True	False	False	False
HGDP00637	True	False	False	False
HGDP00638	True	False	False	False
HGDP00639	True	True	False	False
HGDP00640	True	False	False	False
HGDP00641	True	False	False	False
HGDP00642	True	False	False	False
HGDP00643	True	False	False	False
HGDP00644	True	True	False	False
HGDP00645	True	False	False	False
HGDP00646	True	False	False	False
HGDP00647	True	True	False	False
HGDP00648	True	False	False	False
HGDP00649	True	False	False	False
HGDP00650	True	False	False	False
HGDP00651	True	False	False	False
HGDP00653	True	False	False	False
HGDP00654	True	True	False	False
HGDP00666	True	True	False	False
HGDP00667	True	True	False	False
HGDP00668	True	True	False	False
HGDP00669	True	True	False	False
HGDP00670	True	True	False	False
HGDP00671	True	True	False	False
HGDP00672	True	True	False	False
HGDP00673	True	True	False	False
HGDP00674	True	True	False	False
HGDP00675	True	True	False	False
HGDP00676	True	True	False	False
HGDP00677	True	False	False	False
HGDP00678.SDG	True	False	False	False
HGDP00679	True	True	False	False
HGDP00680	True	False	False	False
HGDP00683	True	True	False	False
HGDP00684	True	True	False	False
HGDP00685	True	False	False	False
HGDP00686	True	True	False	False
HGDP00687	True	True	False	False
HGDP00688	True	True	False	False
HGDP00689	True	True	False	False
HGDP00690	True	True	False	False
HGDP00691	True	True	False	False
HGDP00692.SDG	True	False	False	False
HGDP00694	True	True	False	False
HGDP00696	True	True	False	False
HGDP00697	True	True	False	False
HGDP00698	True	True	False	False
HGDP00699	True	True	False	False
HGDP00700	True	True	False	False
HGDP00701	True	False	False	False
HGDP00722	True	True	False	False
HGDP00724	True	False	False	False
HGDP00725	True	True	False	False
HGDP00726	True	True	False	False
HGDP00727	True	True	False	False
HGDP00729	True	True	False	False
HGDP00730	True	True	False	False
HGDP00731	True	False	False	False
HGDP00732	True	True	False	False
HGDP00733	True	True	False	False
HGDP00734	True	True	False	False
HGDP00735	True	True	False	False
HGDP00736	True	True	False	False
HGDP00737	True	False	False	False
HGDP00738.SDG	True	False	False	False
HGDP00739	True	True	False	False
HGDP00740	True	True	False	False
HGDP00741	True	True	False	False
HGDP00744.SDG	True	False	False	False
HGDP00745	True	True	False	False
HGDP00746.SDG	True	False	False	False
HGDP00794	True	True	False	False
HGDP00795.SDG	True	False	False	False
HGDP00796	True	True	False	False
HGDP00797	True	True	False	False
HGDP00798	True	True	False	False
HGDP00799	True	True	False	False
HGDP00800	True	True	False	False
HGDP00802	True	True	False	False
HGDP00803	True	True	False	False
HGDP00804.SDG	True	False	False	False
HGDP00805	True	True	False	False
HGDP00806	True	True	False	False
HGDP00807	True	True	False	False
HGDP00808	True	True	False	False
HGDP00810	True	True	False	False
HGDP00879	True	True	False	False
HGDP00880	True	True	False	False
HGDP00882	True	True	False	False
HGDP00883	True	True	False	False
HGDP00884	True	True	False	False
HGDP00885.SDG	True	False	False	False
HGDP00886.SDG	True	False	False	False
HGDP00887	True	True	False	False
HGDP00887.SDG	True	False	False	False
HGDP00888	True	True	False	False
HGDP00889	True	True	False	False
HGDP00890	True	True	False	False
HGDP00891	True	True	False	False
HGDP00892	True	True	False	False
HGDP00893	True	True	False	False
HGDP00894	True	True	False	False
HGDP00895	True	True	False	False
HGDP00895.SDG	True	False	False	False
HGDP00896	True	True	False	False
HGDP00897	True	True	False	False
HGDP00898	True	True	False	False
HGDP00899	True	True	False	False
HGDP00900	True	True	False	False
HGDP00901	True	True	False	False
HGDP00902	True	True	False	False
HGDP00903	True	True	False	False
HGDP01062	True	True	False	False
HGDP01063	True	True	False	False
HGDP01064	True	True	False	False
HGDP01065	True	True	False	False
HGDP01066	True	True	False	False
HGDP01067	True	True	False	False
HGDP01068	True	True	False	False
HGDP01069	True	True	False	False
HGDP01070	True	True	False	False
HGDP01071	True	True	False	False
HGDP01072	True	True	False	False
HGDP01073	True	True	False	False
HGDP01074	True	True	False	False
HGDP01075	True	True	False	False
HGDP01076	True	True	False	False
HGDP01077	True	True	False	False
HGDP01078	True	True	False	False
HGDP01079	True	True	False	False
HGDP01147	True	True	False	False
HGDP01151	True	True	False	False
HGDP01152	True	True	False	False
HGDP01153	True	False	False	False
HGDP01155	True	True	False	False
HGDP01156	True	True	False	False
HGDP01157	True	True	False	False
HGDP01161	True	True	False	False
HGDP01162	True	True	False	False
HGDP01163	True	True	False	False
HGDP01164	True	True	False	False
HGDP01166	True	True	False	False
HGDP01167	True	True	False	False
HGDP01168	True	True	False	False
HGDP01169	True	True	False	False
HGDP01171	True	True	False	False
HGDP01172	True	True	False	False
HGDP01173	True	True	False	False
HGDP01174	True	True	False	False
HGDP01177	True	True	False	False
HGDP01253	True	False	False	False
HGDP01254	True	False	False	False
HGDP01255	True	False	False	False
HGDP01256	True	False	False	False
HGDP01257	True	False	False	False
HGDP01258	True	False	False	False
HGDP01259	True	False	False	False
HGDP01260.SDG	True	False	False	False
HGDP01261.SDG	True	False	False	False
HGDP01262	True	False	False	False
HGDP01263	True	False	False	False
HGDP01264	True	False	False	False
HGDP01265	True	False	False	False
HGDP01266.SDG	True	False	False	False
HGDP01267.SDG	True	False	False	False
HGDP01268	True	False	False	False
HGDP01269.SDG	True	False	False	False
HGDP01270.SDG	True	False	False	False
HGDP01271.SDG	True	False	False	False
HGDP01272	True	False	False	False
HGDP01274	True	False	False	False
HGDP01275	True	False	False	False
HGDP01276	True	False	False	False
HGDP01277	True	False	False	False
HGDP01278	True	False	False	False
HGDP01279	True	False	False	False
HGDP01280	True	False	False	False
HGDP01282	True	False	False	False
HGDP01357	True	True	False	False
HGDP01358	True	True	False	False
HGDP01359	True	True	False	False
HGDP01360	True	True	False	False
HGDP01361.SDG	True	False	False	False
HGDP01362	True	True	False	False
HGDP01363	True	True	False	False
HGDP01364	True	True	False	False
HGDP01365	True	True	False	False
HGDP01366	True	True	False	False
HGDP01367	True	True	False	False
HGDP01368	True	True	False	False
HGDP01370	True	True	False	False
HGDP01371	True	True	False	False
HGDP01373	True	True	False	False
HGDP01374	True	True	False	False
HGDP01375	True	True	False	False
HGDP01376.SDG	True	False	False	False
HGDP01377	True	True	False	False
HGDP01378	True	True	False	False
HGDP01379	True	True	False	False
HGDP01379.SDG	True	False	False	False
HGDP01380	True	True	False	False
HGDP01381	True	True	False	False
HGDP01382	True	True	False	False
HGDP01383	True	True	False	False
HGDP01385	True	True	False	False
HGDP01386	True	True	False	False
HGDP01387	True	True	False	False
HGDP01396	True	True	False	False
HGDP01397	True	True	False	False
HGDP01398	True	True	False	False
HGDP01399	True	True	False	False
HGDP01400	True	True	False	False
HGDP01401	True	True	False	False
HGDP01402	True	True	False	False
HGDP01403	True	True	False	False
HGDP01403.SDG	True	False	False	False
HGDP01404	True	True	False	False
HSJ-A-1_38.SG	True	False	True	False
HUGO_168_d	True	False	True	False
Hum1.SG	True	False	False	False
Hum2.SG	True	False	False	False
HungarianC5	True	True	False	False
HungarianD1	True	True	False	False
HungarianE5	True	True	False	False
HungarianH3	True	True	False	False
I0001	True	False	False	False
I0011	True	False	False	False
I0012	True	False	False	False
I0013	True	False	False	False
I0014	True	False	False	False
I0015	True	False	False	False
I0017	True	False	False	False
I0017.SG	True	False	False	False
I0018	True	False	False	False
I0022	True	False	False	False
I0025	True	False	False	False
I0026	True	False	False	False
I0046_published	True	False	False	False
I0047_published	True	False	True	False
I0048_published	True	False	False	False
I0049	True	False	True	False
I0054	True	False	False	False
I0056	True	False	False	False
I0057_published	True	False	False	False
I0059	True	False	True	False
I0061	True	False	False	True
I0061.SG	True	False	False	False
I0070	True	False	True	False
I0071	True	False	True	False
I0073	True	False	True	False
I0074	True	False	True	False
I0099_published	True	False	True	False
I0100	True	False	False	False
I0103	True	False	True	False
I0104	True	False	True	False
I0106	True	False	True	False
I0108	True	False	True	False
I0111	True	False	True	False
I0112	True	False	True	False
I0113	True	False	True	False
I0114	True	False	True	False
I0115	True	False	True	False
I0116	True	False	True	False
I0117	True	False	True	False
I0118	True	False	True	False
I0122	True	False	False	False
I0124	True	False	False	False
I0126	True	False	True	False
I0156.SG	True	False	True	False
I0157.SG	True	False	True	False
I0159.SG	True	False	True	False
I0160.SG	True	False	True	False
I0161.SG	True	False	True	False
I0164	True	False	True	False
I0166	True	False	False	False
I0172	True	False	True	False
I0174	True	False	False	False
I0176	True	False	False	False
I0211	True	False	False	True
I0231_published	True	False	True	False
I0232	True	False	True	False
I0234	True	False	True	False
I0235	True	False	True	False
I0244	True	False	True	False
I0247	True	False	True	False
I0354	True	False	True	False
I0357	True	False	False	True
I0358	True	False	True	False
I0359	True	False	True	False
I0361	True	False	True	False
I0370	True	False	False	True
I0371_published	True	False	True	False
I0374	True	False	True	False
I0405	True	False	False	False
I0406	True	False	False	False
I0407	True	False	False	False
I0408	True	False	False	False
I0409	True	False	False	False
I0410	True	False	False	False
I0411	True	False	False	False
I0412	True	False	False	False
I0413	True	False	False	False
I0419	True	False	True	False
I0421	True	False	True	False
I0422	True	False	True	False
I0423	True	False	True	False
I0424	True	False	True	False
I0429	True	False	False	True
I0430	True	False	True	False
I0431	True	False	True	False
I0432	True	False	True	False
I0433	True	False	False	False
I0434	True	False	False	False
I0438	True	False	False	True
I0439	True	False	False	True
I0440	True	False	True	False
I0441	False	False	False	True
I0443	True	False	False	True
I0444	True	False	False	True
I0447_published	True	False	False	False
I0449	True	False	False	False
I0459	True	False	True	False
I0460	True	False	True	False
I0461	True	False	True	False
I0559	True	False	False	False
I0560	True	False	False	False
I0574	True	False	True	False
I0575	True	False	True	False
I0581_published_d	True	False	True	False
I0585	True	False	False	True
I0633	True	False	False	False
I0634	True	False	False	False
I0644	True	False	False	False
I0659_published	True	False	False	False
I0676	True	False	False	False
I0679_d	True	False	False	False
I0698_published	True	False	False	False
I0700	True	False	False	False
I0704_published	True	False	False	False
I0706	True	False	False	False
I0707	True	False	False	False
I0708	True	False	False	False
I0709	True	False	False	False
I0723_published	True	False	False	True
I0724_published	True	False	False	True
I0725	True	False	False	False
I0726	True	False	False	False
I0727_published	True	False	False	True
I0736	True	False	False	False
I0744	True	False	False	False
I0745	True	False	False	False
I0746	True	False	False	False
I0769.SG	True	False	True	False
I0773.SG	True	False	True	False
I0774.SG	True	False	True	False
I0777.SG	True	False	True	False
I0781	True	False	False	False
I0785	True	False	False	False
I0789.SG	True	False	True	False
I0795	True	False	False	False
I0797	True	False	False	False
I0807	True	False	False	False
I0821_published	True	False	False	False
I0843	True	False	False	False
I0854_published	True	False	False	False
I0861	False	False	False	True
I0867	True	False	False	False
I0939	True	False	True	False
I0943	True	False	True	False
I0945	True	False	True	False
I0963	True	False	False	False
I0983	True	False	True	False
I0984	True	False	True	False
I0987	True	False	True	False
I0989	True	False	True	False
I1008	True	False	True	False
I10092	True	False	True	False
I10093	True	False	True	False
I10097	True	False	True	False
I10099	True	False	True	False
I10100	True	False	True	False
I10106	True	False	True	False
I1011	True	False	True	False
I1012_published	True	False	True	False
I1017	True	False	True	False
I1018	True	False	True	False
I1019	True	False	True	False
I1020	True	False	True	False
I1022	True	False	True	False
I1024	True	False	True	False
I10264	True	False	True	False
I10266	True	False	True	False
I10268	True	False	True	False
I1027	True	False	True	False
I10277	True	False	True	False
I10278	True	False	True	False
I1028	True	False	True	False
I10280	True	False	True	False
I10285	True	False	True	False
I10287_published	True	False	True	False
I1029	True	False	True	False
I10364	True	False	True	False
I10365_published	True	False	True	False
I10366	True	False	True	False
I10372	True	False	True	False
I10373	True	False	True	False
I10410	True	False	True	False
I10411	True	False	True	False
I1053	True	False	True	False
I1054	True	False	True	False
I1055	True	False	True	False
I10552	True	False	True	False
I10553	True	False	True	False
I10554	True	False	True	False
I1057	True	False	True	False
I1061	True	False	True	False
I1063	True	False	True	False
I1064	True	False	True	False
I1069_published	False	False	False	True
I10768	True	False	True	False
I10769	True	False	True	False
I10770	True	False	True	False
I10771	True	False	True	False
I1082	True	False	True	False
I1084	True	False	True	False
I10852_published	True	False	True	False
I10853_published	True	False	True	False
I1086	True	False	True	False
I10866	True	False	True	False
I1088	True	False	True	False
I1089	True	False	True	False
I10892	True	False	True	False
I10895	True	False	True	False
I1090	True	False	True	False
I10939	True	False	True	False
I10941	True	False	True	False
I10942	True	False	False	False
I1096	True	False	False	False
I1097	True	False	False	False
I1098	True	False	False	False
I1099	True	False	False	False
I1100	True	False	False	False
I1101	True	False	False	False
I1102	True	False	False	False
I11026	True	False	True	False
I11027	True	False	True	False
I11028	True	False	True	False
I1103	True	False	False	False
I1108	True	False	False	False
I1109	True	False	False	False
I1113	True	False	False	False
I11248	True	False	True	False
I11249	True	False	True	False
I11301	True	False	True	False
I11305	True	False	True	False
I11306	True	False	True	False
I1131	True	False	False	False
I11442	True	False	True	False
I11443	True	False	True	False
I11456_published	True	False	True	False
I11459_published	True	False	True	False
I11462	True	False	True	False
I11474	True	False	True	False
I11476	True	False	True	False
I11478	True	False	True	False
I11501	True	False	True	False
I1152	True	False	False	False
I11520	True	False	True	False
I11521	True	False	True	False
I11531	True	False	True	False
I11537_published	True	False	True	False
I11538_published	True	False	True	False
I1154	True	False	False	False
I11540_published	True	False	True	False
I11541_published	True	False	True	False
I1155_published	True	False	False	False
I11592	True	False	True	False
I11599	True	False	True	False
I1160	True	False	False	False
I11605	True	False	True	False
I11614	True	False	True	False
I1164	True	False	False	False
I1165	True	False	False	False
I1166	True	False	False	False
I1168	True	False	False	False
I1169	True	False	False	False
I1170	True	False	False	False
I1171	True	False	False	False
I1172	True	False	False	False
I11732	True	False	True	False
I11734	True	False	True	False
I11735	True	False	True	False
I11736	True	False	True	False
I11737	True	False	True	False
I1177_published	True	False	False	False
I1178	True	False	False	False
I1179	True	False	False	False
I1180_published	True	False	False	False
I1181_published	True	False	False	False
I1182	True	False	False	False
I1183_published_d	True	False	False	False
I1184	True	False	False	False
I1187	True	False	False	False
I12031	True	False	True	False
I12032_published	True	False	True	False
I12034	True	False	True	False
I12162	True	False	True	False
I12163	True	False	True	False
I12208	True	False	True	False
I12209	True	False	True	False
I12220_published	True	False	True	False
I12410	True	False	True	False
I12480	True	False	True	False
I12481	True	False	True	False
I12482	True	False	True	False
I12483	True	False	True	False
I12485	True	False	True	False
I12486	True	False	True	False
I12487	True	False	True	False
I12499	True	False	True	False
I12514	True	False	True	False
I12515	True	False	True	False
I12516	True	False	True	False
I12644	True	False	True	False
I12647	True	False	True	False
I1271	True	False	True	False
I1272	True	False	True	False
I1277	True	False	True	False
I1280	True	False	True	False
I1281	True	False	True	False
I12879	True	False	True	False
I1290	True	False	False	True
I1293_all_d	True	False	False	False
I1295	True	False	False	False
I1296_published	True	False	False	False
I1297	True	False	False	False
I1298_published	True	False	False	False
I1300	True	False	True	False
I1303	True	False	True	False
I1310	True	False	True	False
I1313_d	True	False	True	False
I1314	True	False	True	False
I1378	True	False	False	False
I1381	True	False	True	False
I1382	True	False	True	False
I1388	True	False	True	False
I1390	True	False	True	False
I1392	True	False	True	False
I1407	True	False	False	False
I1409	True	False	False	False
I1414_published	True	False	False	True
I1415_published	True	False	False	True
I14675	True	False	True	False
I14676_published	True	False	True	False
I14677	True	False	True	False
I14678	True	False	True	False
I1495	True	False	False	False
I1496	True	False	False	False
I1497	True	False	True	False
I1498	True	False	False	False
I1499	True	False	False	False
I1500	True	False	False	False
I1502	True	False	True	False
I1505	True	False	False	False
I1506	True	False	False	False
I1507	True	False	False	True
I1508	True	False	False	False
I1532	True	False	True	False
I1540	True	False	True	False
I1541	True	False	True	False
I1549	True	False	True	False
I1550_published	True	False	False	False
I1563	True	False	True	False
I1565	True	False	False	False
I1579_published	True	False	False	True
I1580_published	True	False	False	True
I1581_published	True	False	False	True
I1583.DG	True	False	False	False
I1583.SG	True	False	False	False
I1583_published	True	False	False	True
I1584	True	False	False	False
I1585_published	True	False	False	True
I1593	True	False	False	False
I15940	True	False	True	False
I15941	True	False	True	False
I15942	True	False	True	False
I15943	True	False	False	False
I15944_d	True	False	False	False
I15945	True	False	False	False
I15946	True	False	False	False
I15947	True	False	False	False
I16161	True	False	True	False
I16163	True	False	True	False
I16164	True	False	True	False
I16165	True	False	False	False
I16166	True	False	False	False
I16168	True	False	False	False
I16169	True	False	True	False
I16170	True	False	True	False
I1631	True	False	False	False
I1632	True	False	False	False
I1633	True	False	True	False
I1634	True	False	False	False
I1635	True	False	True	False
I1656	True	False	True	False
I1658	True	False	True	False
I1661	True	False	False	False
I1662	True	False	False	False
I1665	True	False	False	False
I1670	True	False	False	False
I1671	True	False	False	False
I1674	True	False	False	False
I1679_published	True	False	False	False
I1690_published	False	False	False	True
I1699	True	False	False	False
I1700_published	True	False	False	True
I1701_published	True	False	False	True
I1704	True	False	False	False
I1705	True	False	True	False
I1706	True	False	True	False
I1707	True	False	False	True
I1709_published	True	False	False	False
I1710	True	False	False	True
I1722	True	False	False	False
I1727	True	False	False	False
I1730	True	False	True	False
I1732	True	False	False	False
I1733	True	False	False	False
I1734	True	False	False	False
I1736	True	False	False	False
I1737_published	True	False	False	False
I1738	True	False	False	False
I1763	True	False	False	False
I1767	True	False	True	False
I1770	True	False	True	False
I1775	True	False	True	False
I1781	True	False	True	False
I1782	True	False	True	False
I1783	True	False	True	False
I1784	True	False	True	False
I1788	True	False	True	False
I1790	True	False	True	False
I1819	True	False	False	False
I1836	True	False	True	False
I1838	True	False	True	False
I1840	True	False	True	False
I1842	True	False	True	False
I1843	True	False	True	False
I1845	True	False	True	False
I1846	True	False	True	False
I1875	True	False	False	False
I1876	True	False	False	False
I1877_all	True	False	False	False
I1878_published	True	False	False	False
I1880	True	False	False	False
I1882	True	False	False	False
I1883	True	False	False	False
I1885	True	False	False	False
I1887	True	False	False	False
I1889	True	False	False	False
I1890	True	False	False	False
I1891	True	False	False	False
I1893	True	False	False	False
I1894	True	False	False	False
I1895_published	True	False	False	False
I1896	True	False	False	False
I1899	True	False	False	False
I1900	True	False	False	False
I1901	True	False	False	False
I1902_published	True	False	False	False
I1903	True	False	False	False
I1904	True	False	False	False
I1905_published	True	False	False	False
I1906	True	False	False	False
I1907_published	True	False	False	False
I1908	True	False	False	False
I1909	True	False	False	False
I1917	True	False	True	False
I1926	True	False	False	False
I1944	True	False	False	True
I1945	True	False	False	True
I1946	True	False	False	False
I1947	True	False	False	True
I1949	True	False	False	True
I1951	True	False	False	True
I1952	True	False	False	False
I1954	True	False	False	True
I1955	True	False	True	False
I1970	True	False	True	False
I1972	True	False	False	False
I1978	True	False	True	False
I1979	True	False	True	False
I2005_published	True	False	False	False
I2008_published	True	False	False	False
I2014	True	False	False	False
I2016_published	True	False	False	False
I2017_published	True	False	False	False
I2020	True	False	False	False
I2021_published	True	False	False	False
I2022	True	False	False	False
I2026_published	True	False	False	False
I2029_published	True	False	False	False
I2030_published	True	False	False	False
I2032_published	True	False	False	False
I2036_published	True	False	False	False
I2037_published	True	False	False	False
I2038_published	True	False	False	False
I2055	True	False	False	False
I2056	True	False	False	False
I2062	True	False	True	False
I2105	True	False	True	False
I2110	True	False	False	False
I2111_published	True	False	False	False
I2116	True	False	True	False
I2121	True	False	True	False
I2123	True	False	True	False
I2163	True	False	True	False
I2165	True	False	True	False
I2175	True	False	True	False
I2176_published	True	False	True	False
I2181_published	True	False	False	False
I2190	True	False	True	False
I2195	True	False	True	False
I2198	True	False	True	False
I2199	True	False	False	False
I2200	True	False	True	False
I2201	True	False	True	False
I2215_published	True	False	False	False
I2216_published	True	False	False	False
I2318	True	False	False	False
I2323	True	False	False	False
I2327	True	False	True	False
I2328	True	False	False	False
I2335	True	False	False	False
I2337	True	False	False	False
I2351	True	False	False	False
I2352	True	False	False	False
I2353	True	False	False	False
I2354	True	False	False	False
I2355	True	False	False	False
I2356	True	False	False	False
I2357	True	False	False	False
I2357_all	True	False	False	False
I2358	True	False	False	False
I2359	True	False	False	False
I2364	True	False	True	False
I2365	True	False	True	False
I2366_published	True	False	True	False
I2367_published	True	False	True	False
I2369	True	False	True	False
I2370	True	False	True	False
I2371	True	False	True	False
I2373	True	False	False	False
I2373_all	True	False	False	False
I2374	True	False	False	False
I2375	True	False	False	False
I2376	True	False	False	False
I2377	True	False	False	False
I2378	True	False	False	False
I2379	True	False	False	False
I2380	True	False	False	False
I2382	True	False	False	False
I2383	True	False	False	False
I2384_published	True	False	False	False
I2387	True	False	False	False
I2394	True	False	False	False
I2395	True	False	False	False
I2403	True	False	True	False
I2417	True	False	True	False
I2418	True	False	True	False
I2421	True	False	True	False
I2423	True	False	False	False
I2424	True	False	False	False
I2425	True	False	False	False
I2426_published	True	False	False	False
I2427	True	False	False	False
I2430	True	False	False	False
I2431	True	False	False	False
I2433	True	False	True	False
I2441	True	False	True	False
I2443	True	False	True	False
I2445	True	False	True	False
I2447	True	False	True	False
I2450	True	False	True	False
[truncated: 3,045 more rows]
